# Supplementary material for: Polyoxometalate as Hydrogen–Electron Hub in Metal–Organic Complex for Electrocatalytic Nitrate Reduction to Ammonia
Source: Adv Sci (Weinh). 2025 Dec 22;13(14):e20543. doi: 10.1002/advs.202520543 (PMC12970284; doi:10.1002/advs.202520543)
Supplement: Supplementary file 2 — Supporting File 2: advs73540‐sup‐0002‐1‐3.cif. [file ADVS-13-e20543-s001.cif]

data_1
_audit_creation_date               2025-09-12
_audit_creation_method
;
Olex2 1.5
(compiled 2024.02.16 svn.r378c4104 for OlexSys, GUI svn.r6928)
;
_shelx_SHELXL_version_number       '2019/3'
_audit_contact_author_address      ?
_audit_contact_author_email        ?
_audit_contact_author_name         ''
_audit_contact_author_phone        ?
_publ_contact_author_id_orcid      ?
_publ_section_references
;
Bourhis, L.J., Dolomanov, O.V., Gildea, R.J., Howard, J.A.K., Puschmann, H.
 (2015). Acta Cryst. A71, 59-75.

Dolomanov, O.V., Bourhis, L.J., Gildea, R.J, Howard, J.A.K. & Puschmann, H.
 (2009), J. Appl. Cryst. 42, 339-341.

Sheldrick, G.M. (2015). Acta Cryst. C71, 3-8.
;
_chemical_name_common              ?
_chemical_name_systematic          ?
_chemical_formula_moiety           'O40 P W12, C80 H60 N16 Ni6 O20'
_chemical_formula_sum              'C80 H60 N16 Ni6 O60 P W12'
_chemical_formula_weight           4794.87
_chemical_melting_point            ?
loop_
  _atom_type_symbol
  _atom_type_description
  _atom_type_scat_dispersion_real
  _atom_type_scat_dispersion_imag
  _atom_type_scat_source
 'C' 'C' 0.0033 0.0016 'International Tables Vol C Tables 4.2.6.8 and 6.1.1.4'
 'H' 'H' 0.0000 0.0000 'International Tables Vol C Tables 4.2.6.8 and 6.1.1.4'
 'N' 'N' 0.0061 0.0033 'International Tables Vol C Tables 4.2.6.8 and 6.1.1.4'
 'Ni' 'Ni' 0.3393 1.1124 'International Tables Vol C Tables 4.2.6.8 and 6.1.1.4'
 'O' 'O' 0.0106 0.0060 'International Tables Vol C Tables 4.2.6.8 and 6.1.1.4'
 'P' 'P' 0.1023 0.0942 'International Tables Vol C Tables 4.2.6.8 and 6.1.1.4'
 'W' 'W' -0.8490 6.8722 'International Tables Vol C Tables 4.2.6.8 and 6.1.1.4'

_shelx_space_group_comment
;
The symmetry employed for this shelxl refinement is uniquely defined
by the following loop, which should always be used as a source of
symmetry information in preference to the above space-group names.
They are only intended as comments.
;
_space_group_crystal_system        'monoclinic'
_space_group_IT_number             12
_space_group_name_H-M_alt          'C 1 2/m 1'
_space_group_name_Hall             '-C 2y'
loop_
  _space_group_symop_operation_xyz
 'x, y, z'
 '-x, y, -z'
 'x+1/2, y+1/2, z'
 '-x+1/2, y+1/2, -z'
 '-x, -y, -z'
 'x, -y, z'
 '-x+1/2, -y+1/2, -z'
 'x+1/2, -y+1/2, z'

_cell_length_a                     14.9808(7)
_cell_length_b                     31.1873(17)
_cell_length_c                     13.0483(6)
_cell_angle_alpha                  90
_cell_angle_beta                   95.706(2)
_cell_angle_gamma                  90
_cell_volume                       6066.1(5)
_cell_formula_units_Z              2
_cell_measurement_reflns_used      7553
_cell_measurement_temperature      296.15
_cell_measurement_theta_max        25.00
_cell_measurement_theta_min        2.28
_shelx_estimated_absorpt_T_max     0.372
_shelx_estimated_absorpt_T_min     0.119
_exptl_absorpt_coefficient_mu      12.339
_exptl_absorpt_correction_T_max    0.7452
_exptl_absorpt_correction_T_min    0.3986
_exptl_absorpt_correction_type     multi-scan
_exptl_absorpt_process_details     ?
_exptl_absorpt_special_details     ?
_exptl_crystal_colour              colourless
_exptl_crystal_colour_primary      colourless
_exptl_crystal_density_diffrn      2.625
_exptl_crystal_density_meas        .
_exptl_crystal_density_method      ?
_exptl_crystal_description         block
_exptl_crystal_F_000               4406
_exptl_crystal_size_max            0.3
_exptl_crystal_size_mid            0.2
_exptl_crystal_size_min            0.1
_exptl_transmission_factor_max     ?
_exptl_transmission_factor_min     ?
_diffrn_reflns_av_R_equivalents    0.0979
_diffrn_reflns_av_unetI/netI       0.0506
_diffrn_reflns_Laue_measured_fraction_full  0.995
_diffrn_reflns_Laue_measured_fraction_max  0.995
_diffrn_reflns_limit_h_max         17
_diffrn_reflns_limit_h_min         -17
_diffrn_reflns_limit_k_max         37
_diffrn_reflns_limit_k_min         -37
_diffrn_reflns_limit_l_max         15
_diffrn_reflns_limit_l_min         -15
_diffrn_reflns_number              49677
_diffrn_reflns_point_group_measured_fraction_full  0.995
_diffrn_reflns_point_group_measured_fraction_max  0.995
_diffrn_reflns_theta_full          25.051
_diffrn_reflns_theta_max           25.051
_diffrn_reflns_theta_min           2.612
_diffrn_ambient_temperature        296.15
_diffrn_detector_area_resol_mean   ?
_diffrn_measured_fraction_theta_full  0.995
_diffrn_measured_fraction_theta_max  0.995
_diffrn_measurement_device_type    'CCD area detector'
_diffrn_measurement_method         'phi and omega scans'
_diffrn_radiation_monochromator    graphite
_diffrn_radiation_type             MoK\a
_diffrn_radiation_wavelength       0.71073
_diffrn_source                     ?
_reflns_Friedel_coverage           0.000
_reflns_Friedel_fraction_full      .
_reflns_Friedel_fraction_max       .
_reflns_number_gt                  3968
_reflns_number_total               5474
_reflns_special_details
;
 Reflections were merged by SHELXL according to the crystal
 class for the calculation of statistics and refinement.
 
 Structure factors included contributions from the .fab file.
 
 _reflns_Friedel_fraction is defined as the number of unique
 Friedel pairs measured divided by the number that would be
 possible theoretically, ignoring centric projections and
 systematic absences.
;
_reflns_threshold_expression       'I > 2\s(I)'
_computing_cell_refinement         'SAINT V8.40B (?, 2016)'
_computing_data_collection         ?
_computing_data_reduction          'SAINT V8.40B (?, 2016)'
_computing_molecular_graphics      'Olex2 1.5 (Dolomanov et al., 2009)'
_computing_publication_material    'Olex2 1.5 (Dolomanov et al., 2009)'
_computing_structure_refinement    'SHELXL 2019/3 (Sheldrick, 2015)'
_computing_structure_solution      'olex2.solve 1.5 (Bourhis et al., 2015)'
_refine_diff_density_max           5.157
_refine_diff_density_min           -3.335
_refine_diff_density_rms           0.296
_refine_ls_extinction_coef         .
_refine_ls_extinction_method       none
_refine_ls_goodness_of_fit_ref     1.049
_refine_ls_hydrogen_treatment      constr
_refine_ls_matrix_type             full
_refine_ls_number_parameters       446
_refine_ls_number_reflns           5474
_refine_ls_number_restraints       782
_refine_ls_R_factor_all            0.0960
_refine_ls_R_factor_gt             0.0708
_refine_ls_restrained_S_all        1.049
_refine_ls_shift/su_max            0.003
_refine_ls_shift/su_mean           0.000
_refine_ls_structure_factor_coef   Fsqd
_refine_ls_weighting_details      
 'w=1/[\s^2^(Fo^2^)+(0.1165P)^2^+239.7864P] where P=(Fo^2^+2Fc^2^)/3'
_refine_ls_weighting_scheme        calc
_refine_ls_wR_factor_gt            0.1948
_refine_ls_wR_factor_ref           0.2148
_refine_special_details            ?
_olex2_refinement_description
;
1. Fixed Uiso
 At 1.2 times of:
  All C(H) groups, All N(H) groups
 At 1.5 times of:
  All O(H,H) groups
2. Rigid bond restraints
 All non-hydrogen atoms
 with sigma for 1-2 distances of 0.005 and sigma for 1-3 distances of 0.005
3. Uiso/Uaniso restraints and constraints
All non-hydrogen atoms have similar U: within 2A with sigma of 0.01 and sigma
for terminal atoms of 0.02 within 2A
All non-hydrogen atoms restrained to be isotropic: with sigma of 0.01 and sigma
for terminal atoms of 0.02
4. Others
 Sof(O6A)=1-FVAR(1)
 Sof(O6)=FVAR(1)
 Fixed Sof: W5(0.5) W2(0.5) W3(0.5) O11(0.5) O18(0.5) O9(0.5)
5.a Rotating group:
 O3(H3A,H3B), O5(H5A,H5B)
5.b Aromatic/amide H refined with riding coordinates:
 N1(H1), C7(H7), C14(H14), C6(H6), C3(H3), C12(H12), C4(H4), C18(H18),
 C17(H17), C19(H19), C13(H13)
;
_atom_sites_solution_hydrogens     mixed
_atom_sites_solution_primary       iterative
_atom_sites_solution_secondary     ?
loop_
  _atom_site_label
  _atom_site_type_symbol
  _atom_site_fract_x
  _atom_site_fract_y
  _atom_site_fract_z
  _atom_site_U_iso_or_equiv
  _atom_site_adp_type
  _atom_site_occupancy
  _atom_site_site_symmetry_order
  _atom_site_calc_flag
  _atom_site_refinement_flags_posn
  _atom_site_refinement_flags_adp
  _atom_site_refinement_flags_occupancy
  _atom_site_disorder_assembly
  _atom_site_disorder_group
 W4 W 0.61081(5) 0.40216(2) 0.46471(7) 0.0560(3) Uani 1 1 d . U . . .
 W5 W 0.68376(8) 0.52916(4) 0.68135(10) 0.0389(3) Uani 0.5 1 d . U P . .
 W2 W 0.53778(11) 0.46960(4) 0.24650(10) 0.0485(4) Uani 0.5 1 d . U P . .
 W3 W 0.43175(9) 0.43128(5) 0.28822(10) 0.0489(4) Uani 0.5 1 d . U P . .
 Ni1 Ni 0.44725(13) 0.14606(6) 0.16833(14) 0.0365(5) Uani 1 1 d . U . . .
 Ni2 Ni 0.500000 0.07880(11) 0.000000 0.0610(9) Uani 1 2 d S TU P . .
 P1 P 0.500000 0.500000 0.500000 0.0329(14) Uani 1 4 d S TU P . .
 O1 O 0.8787(7) 0.3285(3) 1.0388(8) 0.041(2) Uani 1 1 d . U . . .
 O2 O 0.9346(7) 0.3687(3) 0.9163(8) 0.041(2) Uani 1 1 d . U . . .
 O3 O 0.3314(7) 0.1474(4) 0.2419(8) 0.045(2) Uani 1 1 d . U . . .
 H3A H 0.332888 0.168922 0.282101 0.068 Uiso 1 1 d R U . . .
 H3B H 0.330538 0.125812 0.281698 0.068 Uiso 1 1 d R U . . .
 N1 N 0.6426(8) 0.2708(4) 0.5282(9) 0.034(2) Uani 1 1 d . U . . .
 H1 H 0.641100 0.298067 0.517946 0.041 Uiso 1 1 calc R U . . .
 N2 N 0.6696(8) 0.2081(4) 0.6050(9) 0.033(2) Uani 1 1 d . U . . .
 N4 N 0.5218(8) 0.1309(4) 0.3054(9) 0.0350(19) Uani 1 1 d . U . . .
 O4 O 0.4175(8) 0.0854(4) 0.1128(9) 0.055(2) Uani 1 1 d . U . . .
 N3 N 0.4840(8) 0.2066(4) 0.2188(9) 0.0332(19) Uani 1 1 d . U . . .
 O13 O 0.6629(9) 0.3551(4) 0.4493(10) 0.058(3) Uani 1 1 d . U . . .
 O17 O 0.7413(12) 0.500000 0.5713(14) 0.056(2) Uani 1 2 d S TU P A .
 C10 C 0.6077(9) 0.2406(4) 0.4615(10) 0.030(2) Uani 1 1 d . U . . .
 C9 C 0.6263(9) 0.2020(4) 0.5104(10) 0.0298(19) Uani 1 1 d . U . . .
 O19 O 0.6989(9) 0.4411(4) 0.4328(11) 0.0682(19) Uani 1 1 d . U . . .
 O16 O 0.8262(12) 0.500000 0.3930(15) 0.067(3) Uani 1 2 d S TU P A .
 C5 C 0.7246(9) 0.2736(4) 0.7032(11) 0.033(2) Uani 1 1 d . U . . .
 C15 C 0.5301(9) 0.2064(4) 0.3117(11) 0.032(2) Uani 1 1 d . U . . .
 C7 C 0.7847(10) 0.3388(5) 0.7808(11) 0.036(2) Uani 1 1 d . U . . .
 H7 H 0.792691 0.368267 0.777198 0.043 Uiso 1 1 calc R U . . .
 O5 O 0.4231(11) 0.0416(4) -0.0695(11) 0.075(4) Uani 1 1 d . U . . .
 H5A H 0.403219 0.049615 -0.136788 0.112 Uiso 1 1 d R U . . .
 H5B H 0.366939 0.038770 -0.044275 0.112 Uiso 1 1 d R U . . .
 C14 C 0.4634(10) 0.2436(5) 0.1736(12) 0.037(2) Uani 1 1 d . U . . .
 H14 H 0.428980 0.243209 0.110212 0.045 Uiso 1 1 calc R U . . .
 C6 C 0.7342(10) 0.3176(5) 0.7005(11) 0.035(2) Uani 1 1 d . U . . .
 H6 H 0.707023 0.333175 0.645087 0.042 Uiso 1 1 calc R U . . .
 C16 C 0.5513(9) 0.1657(4) 0.3603(10) 0.031(2) Uani 1 1 d . U . . .
 C11 C 0.5574(10) 0.2454(4) 0.3624(11) 0.033(2) Uani 1 1 d . U . . .
 C8 C 0.6801(9) 0.2509(4) 0.6138(11) 0.033(2) Uani 1 1 d . U . . .
 C2 C 0.8227(10) 0.3168(5) 0.8647(11) 0.037(2) Uani 1 1 d . U . . .
 C3 C 0.8079(10) 0.2728(5) 0.8704(12) 0.039(2) Uani 1 1 d . U . . .
 H3 H 0.829145 0.257864 0.929555 0.047 Uiso 1 1 calc R U . . .
 C20 C 0.6011(9) 0.1629(4) 0.4577(10) 0.030(2) Uani 1 1 d . U . . .
 C12 C 0.5371(10) 0.2844(5) 0.3118(12) 0.041(2) Uani 1 1 d . U . . .
 H12 H 0.554797 0.310347 0.342609 0.049 Uiso 1 1 calc R U . . .
 O15 O 0.6451(11) 0.4166(5) 0.6005(12) 0.082(3) Uani 1 1 d . U . . .
 C1 C 0.8817(10) 0.3397(5) 0.9488(12) 0.039(2) Uani 1 1 d . U . . .
 C4 C 0.7627(10) 0.2512(5) 0.7901(11) 0.037(2) Uani 1 1 d . U . . .
 H4 H 0.757111 0.221580 0.793058 0.045 Uiso 1 1 calc R U . . .
 C18 C 0.5964(10) 0.0857(5) 0.4354(12) 0.040(2) Uani 1 1 d . U . . .
 H18 H 0.612304 0.058155 0.457319 0.048 Uiso 1 1 calc R U . . .
 C17 C 0.5446(11) 0.0928(5) 0.3409(12) 0.041(2) Uani 1 1 d . U . . .
 H17 H 0.525495 0.069072 0.301504 0.049 Uiso 1 1 calc R U . . .
 C19 C 0.6231(9) 0.1213(4) 0.4948(12) 0.036(2) Uani 1 1 d . U . . .
 H19 H 0.655415 0.117774 0.558851 0.043 Uiso 1 1 calc R U . . .
 C13 C 0.4905(11) 0.2834(5) 0.2155(12) 0.044(3) Uani 1 1 d . U . . .
 H13 H 0.477187 0.308610 0.179111 0.053 Uiso 1 1 calc R U . . .
 O12 O 0.5521(10) 0.4140(5) 0.3385(12) 0.074(2) Uani 1 1 d . U . . .
 O14 O 0.500000 0.3761(7) 0.500000 0.084(3) Uani 1 2 d S TU P . .
 W1 W 0.72175(6) 0.500000 0.42513(9) 0.0483(3) Uani 1 2 d S TU P . .
 O11 O 0.4009(16) 0.3983(8) 0.1909(18) 0.054(5) Uani 0.5 1 d . U P . .
 O7 O 0.4586(11) 0.500000 0.3943(13) 0.054(3) Uani 1 2 d S TU P A .
 O18 O 0.7719(16) 0.5449(8) 0.765(2) 0.061(5) Uani 0.5 1 d . U P A .
 O8 O 0.6515(13) 0.500000 0.3016(16) 0.067(2) Uani 1 2 d S TU P A .
 O9 O 0.5580(19) 0.4551(9) 0.128(2) 0.070(5) Uani 0.5 1 d . U P . .
 O6 O 0.5873(15) 0.5200(7) 0.5190(18) 0.056(3) Uani 0.527(19) 1 d . U P A 1
 O6A O 0.5697(16) 0.5207(8) 0.421(2) 0.054(2) Uani 0.473(19) 1 d . U P A 2
 O10 O 0.5112(11) 0.5479(5) 0.5493(11) 0.080(3) Uani 1 1 d . U . . .

loop_
  _atom_site_aniso_label
  _atom_site_aniso_U_11
  _atom_site_aniso_U_22
  _atom_site_aniso_U_33
  _atom_site_aniso_U_23
  _atom_site_aniso_U_13
  _atom_site_aniso_U_12
 W4 0.0476(5) 0.0411(4) 0.0763(6) -0.0053(3) -0.0080(4) 0.0149(3)
 W5 0.0377(7) 0.0286(6) 0.0457(7) -0.0011(5) -0.0184(5) -0.0022(5)
 W2 0.0668(9) 0.0420(7) 0.0346(7) -0.0053(6) -0.0059(6) 0.0110(6)
 W3 0.0429(7) 0.0613(9) 0.0398(7) -0.0066(6) -0.0092(6) -0.0114(6)
 Ni1 0.0419(11) 0.0313(9) 0.0321(10) -0.0034(7) -0.0167(8) 0.0034(8)
 Ni2 0.076(2) 0.0436(17) 0.060(2) 0.000 -0.0129(17) 0.000
 P1 0.028(3) 0.028(3) 0.039(3) 0.000 -0.009(2) 0.000
 O1 0.044(5) 0.041(5) 0.036(4) 0.000(4) -0.010(4) -0.008(4)
 O2 0.039(5) 0.036(4) 0.045(5) -0.004(4) -0.004(4) -0.005(3)
 O3 0.043(4) 0.040(5) 0.050(6) -0.003(4) -0.008(4) -0.008(4)
 N1 0.036(5) 0.029(3) 0.035(4) 0.001(3) -0.010(4) -0.006(4)
 N2 0.031(4) 0.030(3) 0.034(4) -0.001(3) -0.011(4) -0.006(4)
 N4 0.040(4) 0.031(3) 0.031(4) -0.002(3) -0.009(3) 0.002(4)
 O4 0.065(6) 0.041(4) 0.052(5) -0.010(4) -0.022(4) 0.005(4)
 N3 0.031(4) 0.033(3) 0.034(4) 0.002(3) -0.008(3) 0.001(3)
 O13 0.065(6) 0.031(4) 0.077(7) 0.001(4) 0.002(5) 0.011(4)
 O17 0.050(4) 0.053(5) 0.064(3) 0.000 0.000(3) 0.000
 C10 0.030(4) 0.027(3) 0.032(4) -0.001(3) -0.005(3) -0.004(4)
 C9 0.027(4) 0.030(3) 0.031(4) 0.001(3) -0.007(3) -0.004(4)
 O19 0.072(4) 0.039(3) 0.091(4) -0.005(3) -0.005(4) -0.002(3)
 O16 0.045(4) 0.088(8) 0.068(7) 0.000 0.004(5) 0.000
 C5 0.032(4) 0.033(4) 0.033(4) 0.001(3) -0.008(4) -0.005(4)
 C15 0.031(4) 0.031(3) 0.033(4) 0.000(3) -0.009(3) 0.000(4)
 C7 0.038(5) 0.032(4) 0.036(4) -0.002(3) -0.007(4) -0.002(4)
 O5 0.099(9) 0.051(7) 0.072(7) -0.013(5) -0.001(6) -0.015(6)
 C14 0.039(5) 0.034(3) 0.036(5) 0.003(3) -0.010(4) 0.003(4)
 C6 0.038(5) 0.031(4) 0.035(4) -0.003(4) -0.008(4) 0.002(4)
 C16 0.032(4) 0.029(3) 0.031(4) -0.003(3) -0.008(3) 0.005(4)
 C11 0.034(4) 0.029(3) 0.033(4) 0.000(3) -0.006(3) -0.001(4)
 C8 0.032(4) 0.030(4) 0.035(4) 0.001(3) -0.008(3) -0.004(4)
 C2 0.038(4) 0.033(4) 0.037(4) -0.002(4) -0.010(4) -0.001(4)
 C3 0.044(5) 0.036(4) 0.035(4) 0.002(4) -0.012(4) -0.004(4)
 C20 0.029(4) 0.029(3) 0.030(4) -0.002(3) -0.006(3) 0.002(4)
 C12 0.045(5) 0.032(4) 0.042(5) 0.003(4) -0.011(4) -0.003(4)
 O15 0.093(6) 0.078(6) 0.074(3) -0.016(4) 0.000(4) 0.014(5)
 C1 0.039(5) 0.035(4) 0.039(4) 0.000(4) -0.010(4) -0.001(4)
 C4 0.043(5) 0.033(4) 0.034(4) 0.001(3) -0.008(4) -0.004(4)
 C18 0.045(5) 0.028(4) 0.044(5) 0.003(4) -0.010(4) 0.004(4)
 C17 0.048(5) 0.029(4) 0.041(5) -0.002(4) -0.013(4) 0.002(4)
 C19 0.034(5) 0.032(3) 0.038(5) 0.000(3) -0.010(4) 0.005(4)
 C13 0.049(5) 0.037(4) 0.043(5) 0.004(4) -0.013(4) -0.002(5)
 O12 0.068(4) 0.069(4) 0.081(4) 0.013(4) -0.019(4) 0.008(3)
 O14 0.068(4) 0.084(7) 0.100(6) 0.000 0.016(5) 0.000
 W1 0.0352(5) 0.0360(5) 0.0719(7) 0.000 -0.0032(4) 0.000
 O11 0.054(8) 0.054(9) 0.054(9) -0.019(7) 0.007(6) 0.006(6)
 O7 0.044(3) 0.058(5) 0.056(5) 0.000 -0.012(4) 0.000
 O18 0.046(9) 0.054(10) 0.075(9) -0.010(8) -0.034(7) 0.010(8)
 O8 0.054(4) 0.072(5) 0.073(4) 0.000 -0.008(3) 0.000
 O9 0.079(10) 0.077(11) 0.057(5) -0.022(5) 0.023(5) -0.003(8)
 O6 0.052(4) 0.052(5) 0.058(5) -0.002(5) -0.017(4) -0.010(4)
 O6A 0.044(3) 0.051(5) 0.065(5) 0.009(4) -0.004(3) -0.003(3)
 O10 0.085(5) 0.070(5) 0.082(5) -0.020(4) -0.005(4) 0.000(4)

_geom_special_details
;
 All esds (except the esd in the dihedral angle between two l.s. planes)
 are estimated using the full covariance matrix.  The cell esds are taken
 into account individually in the estimation of esds in distances, angles
 and torsion angles; correlations between esds in cell parameters are only
 used when they are defined by crystal symmetry.  An approximate (isotropic)
 treatment of cell esds is used for estimating esds involving l.s. planes.
;
loop_
  _geom_bond_atom_site_label_1
  _geom_bond_atom_site_label_2
  _geom_bond_distance
  _geom_bond_site_symmetry_2
  _geom_bond_publ_flag
 W4 O13 1.685(11) . ?
 W4 O19 1.870(14) . ?
 W4 O15 1.850(15) . ?
 W4 O12 1.827(14) . ?
 W4 O14 1.944(10) . ?
 W4 O10 2.490(16) 6_565 ?
 W4 O10 2.395(16) 5_666 ?
 W5 W5 1.819(2) 6_565 ?
 W5 W3 2.193(2) 5_666 ?
 W5 O17 1.969(16) . ?
 W5 O15 2.048(15) 6_565 ?
 W5 O7 2.436(15) 5_666 ?
 W5 O18 1.70(2) . ?
 W5 O6 2.46(2) . ?
 W2 W2 1.897(3) 6_565 ?
 W2 W3 2.102(2) . ?
 W2 O12 2.107(14) . ?
 W2 O8 2.019(16) . ?
 W2 O9 1.66(2) . ?
 W2 O6A 2.30(3) 6_565 ?
 W3 O15 1.995(16) 2_656 ?
 W3 O12 1.933(14) . ?
 W3 O11 1.66(2) . ?
 W3 O10 2.299(14) 5_666 ?
 Ni1 O1 2.048(10) 8_454 ?
 Ni1 O2 2.226(11) 7_656 ?
 Ni1 O3 2.065(11) . ?
 Ni1 N4 2.067(11) . ?
 Ni1 O4 2.057(11) . ?
 Ni1 N3 2.057(12) . ?
 Ni2 O2 2.149(10) 8_454 ?
 Ni2 O2 2.149(10) 7_656 ?
 Ni2 O4 2.024(13) . ?
 Ni2 O4 2.024(13) 2_655 ?
 Ni2 O5 1.813(13) . ?
 Ni2 O5 1.813(14) 2_655 ?
 P1 O7 1.455(17) 5_666 ?
 P1 O7 1.455(17) . ?
 P1 O6 1.45(2) 6_565 ?
 P1 O6 1.45(2) . ?
 P1 O6 1.45(2) 5_666 ?
 P1 O6 1.45(2) 2_656 ?
 P1 O6A 1.67(3) 6_565 ?
 P1 O6A 1.67(3) . ?
 P1 O10 1.628(14) 6_565 ?
 P1 O10 1.628(14) 5_666 ?
 P1 O10 1.628(14) . ?
 P1 O10 1.628(14) 2_656 ?
 O1 C1 1.230(18) . ?
 O2 C1 1.300(18) . ?
 O3 H3A 0.8521 . ?
 O3 H3B 0.8506 . ?
 N1 H1 0.8600 . ?
 N1 C10 1.354(17) . ?
 N1 C8 1.351(18) . ?
 N2 C9 1.351(17) . ?
 N2 C8 1.347(17) . ?
 N4 C16 1.351(18) . ?
 N4 C17 1.308(18) . ?
 N3 C15 1.335(18) . ?
 N3 C14 1.317(18) . ?
 O17 W1 1.901(18) . ?
 C10 C9 1.378(19) . ?
 C10 C11 1.437(19) . ?
 C9 C20 1.431(19) . ?
 O19 W1 1.874(12) . ?
 O16 W1 1.660(18) . ?
 C5 C6 1.38(2) . ?
 C5 C8 1.468(19) . ?
 C5 C4 1.40(2) . ?
 C15 C16 1.440(19) . ?
 C15 C11 1.425(19) . ?
 C7 H7 0.9300 . ?
 C7 C6 1.396(19) . ?
 C7 C2 1.37(2) . ?
 O5 H5A 0.9326 . ?
 O5 H5B 0.9376 . ?
 C14 H14 0.9300 . ?
 C14 C13 1.40(2) . ?
 C6 H6 0.9300 . ?
 C16 C20 1.411(18) . ?
 C11 C12 1.40(2) . ?
 C2 C3 1.39(2) . ?
 C2 C1 1.52(2) . ?
 C3 H3 0.9300 . ?
 C3 C4 1.37(2) . ?
 C20 C19 1.411(19) . ?
 C12 H12 0.9300 . ?
 C12 C13 1.38(2) . ?
 C4 H4 0.9300 . ?
 C18 H18 0.9300 . ?
 C18 C17 1.41(2) . ?
 C18 C19 1.39(2) . ?
 C17 H17 0.9300 . ?
 C19 H19 0.9300 . ?
 C13 H13 0.9300 . ?
 W1 O8 1.835(19) . ?
 W1 O6A 2.36(2) 6_565 ?
 W1 O6A 2.36(2) . ?
 O7 O6 1.51(3) 5_666 ?
 O7 O6 1.51(3) 2_656 ?
 O7 O6A 1.79(3) . ?
 O7 O6A 1.79(3) 6_565 ?
 O7 O10 1.706(17) 5_666 ?
 O7 O10 1.706(18) 2_656 ?
 O6 O6 1.25(4) 6_565 ?
 O6A O6A 1.29(5) 6_565 ?
 O6A O10 1.56(3) 2_656 ?
 O10 O10 1.30(3) 2_656 ?

loop_
  _geom_angle_atom_site_label_1
  _geom_angle_atom_site_label_2
  _geom_angle_atom_site_label_3
  _geom_angle
  _geom_angle_site_symmetry_1
  _geom_angle_site_symmetry_3
  _geom_angle_publ_flag
 O13 W4 O19 101.2(6) . . ?
 O13 W4 O15 103.8(7) . . ?
 O13 W4 O12 104.9(7) . . ?
 O13 W4 O14 94.6(8) . . ?
 O13 W4 O10 154.6(5) . 6_565 ?
 O13 W4 O10 156.5(6) . 5_666 ?
 O19 W4 O14 164.2(7) . . ?
 O19 W4 O10 99.2(5) . 6_565 ?
 O19 W4 O10 96.4(6) . 5_666 ?
 O15 W4 O19 85.5(7) . . ?
 O15 W4 O14 92.1(6) . . ?
 O15 W4 O10 93.0(6) . 5_666 ?
 O15 W4 O10 62.9(6) . 6_565 ?
 O12 W4 O19 87.4(7) . . ?
 O12 W4 O15 151.3(7) . . ?
 O12 W4 O14 87.3(5) . . ?
 O12 W4 O10 60.3(6) . 5_666 ?
 O12 W4 O10 91.0(6) . 6_565 ?
 O14 W4 O10 68.1(7) . 5_666 ?
 O14 W4 O10 66.0(7) . 6_565 ?
 O10 W4 O10 30.7(6) 5_666 6_565 ?
 W5 W5 W3 124.23(5) 6_565 5_666 ?
 W5 W5 O17 62.5(2) 6_565 . ?
 W5 W5 O15 145.7(5) 6_565 6_565 ?
 W5 W5 O7 68.08(15) 6_565 5_666 ?
 W5 W5 O6 83.3(5) 6_565 . ?
 W3 W5 O7 67.0(3) 5_666 5_666 ?
 W3 W5 O6 79.3(6) 5_666 . ?
 O17 W5 W3 143.3(5) . 5_666 ?
 O17 W5 O15 97.3(6) . 6_565 ?
 O17 W5 O7 87.8(6) . 5_666 ?
 O17 W5 O6 65.2(8) . . ?
 O15 W5 W3 56.0(5) 6_565 5_666 ?
 O15 W5 O7 84.7(5) 6_565 5_666 ?
 O15 W5 O6 62.6(7) 6_565 . ?
 O7 W5 O6 36.0(7) 5_666 . ?
 O18 W5 W5 106.8(8) . 6_565 ?
 O18 W5 W3 107.4(9) . 5_666 ?
 O18 W5 O17 103.4(10) . . ?
 O18 W5 O15 104.7(10) . 6_565 ?
 O18 W5 O7 164.0(11) . 5_666 ?
 O18 W5 O6 159.9(11) . . ?
 W2 W2 W3 124.64(6) 6_565 . ?
 W2 W2 O12 145.4(4) 6_565 . ?
 W2 W2 O8 62.0(3) 6_565 . ?
 W2 W2 O6A 82.5(6) 6_565 6_565 ?
 W3 W2 O12 54.7(4) . . ?
 W3 W2 O6A 84.6(6) . 6_565 ?
 O12 W2 O6A 62.9(7) . 6_565 ?
 O8 W2 W3 143.9(6) . . ?
 O8 W2 O12 98.6(5) . . ?
 O8 W2 O6A 60.1(8) . 6_565 ?
 O9 W2 W2 105.8(10) . 6_565 ?
 O9 W2 W3 107.3(10) . . ?
 O9 W2 O12 106.6(11) . . ?
 O9 W2 O8 103.4(12) . . ?
 O9 W2 O6A 156.1(12) . 6_565 ?
 W5 W3 O10 84.4(4) 5_666 5_666 ?
 W2 W3 W5 110.93(9) . 5_666 ?
 W2 W3 O10 81.8(4) . 5_666 ?
 O15 W3 W5 58.3(5) 2_656 5_666 ?
 O15 W3 W2 145.6(5) 2_656 . ?
 O15 W3 O10 65.3(6) 2_656 5_666 ?
 O12 W3 W5 145.2(5) . 5_666 ?
 O12 W3 W2 62.8(4) . . ?
 O12 W3 O15 106.0(7) . 2_656 ?
 O12 W3 O10 61.1(6) . 5_666 ?
 O11 W3 W5 108.8(8) . 5_666 ?
 O11 W3 W2 108.3(9) . . ?
 O11 W3 O15 106.1(10) . 2_656 ?
 O11 W3 O12 105.4(9) . . ?
 O11 W3 O10 158.1(10) . 5_666 ?
 O1 Ni1 O2 91.6(4) 8_454 7_656 ?
 O1 Ni1 O3 90.0(4) 8_454 . ?
 O1 Ni1 N4 170.4(4) 8_454 . ?
 O1 Ni1 O4 89.5(4) 8_454 . ?
 O1 Ni1 N3 90.3(4) 8_454 . ?
 O3 Ni1 O2 168.8(4) . 7_656 ?
 O3 Ni1 N4 90.5(5) . . ?
 N4 Ni1 O2 89.7(4) . 7_656 ?
 O4 Ni1 O2 77.9(5) . 7_656 ?
 O4 Ni1 O3 91.1(5) . . ?
 O4 Ni1 N4 100.0(5) . . ?
 N3 Ni1 O2 98.5(4) . 7_656 ?
 N3 Ni1 O3 92.5(5) . . ?
 N3 Ni1 N4 80.2(5) . . ?
 N3 Ni1 O4 176.4(5) . . ?
 O2 Ni2 O2 80.8(6) 7_656 8_454 ?
 O4 Ni2 O2 90.6(4) 2_655 7_656 ?
 O4 Ni2 O2 90.6(4) . 8_454 ?
 O4 Ni2 O2 80.4(4) . 7_656 ?
 O4 Ni2 O2 80.4(4) 2_655 8_454 ?
 O4 Ni2 O4 168.2(7) . 2_655 ?
 O5 Ni2 O2 89.9(5) 2_655 7_656 ?
 O5 Ni2 O2 89.9(5) . 8_454 ?
 O5 Ni2 O2 167.5(6) 2_655 8_454 ?
 O5 Ni2 O2 167.5(6) . 7_656 ?
 O5 Ni2 O4 91.5(6) . . ?
 O5 Ni2 O4 96.0(6) 2_655 . ?
 O5 Ni2 O4 91.5(6) 2_655 2_655 ?
 O5 Ni2 O4 96.0(6) . 2_655 ?
 O5 Ni2 O5 100.5(10) 2_655 . ?
 O7 P1 O7 180.0 . 5_666 ?
 O7 P1 O6A 69.5(11) . . ?
 O7 P1 O6A 69.5(11) . 6_565 ?
 O7 P1 O6A 110.5(11) 5_666 6_565 ?
 O7 P1 O6A 110.5(11) 5_666 . ?
 O7 P1 O10 113.1(5) . . ?
 O7 P1 O10 66.9(5) 5_666 . ?
 O7 P1 O10 66.9(5) 5_666 6_565 ?
 O7 P1 O10 66.9(5) . 2_656 ?
 O7 P1 O10 113.1(5) . 6_565 ?
 O7 P1 O10 113.1(5) 5_666 2_656 ?
 O7 P1 O10 66.9(5) . 5_666 ?
 O7 P1 O10 113.1(5) 5_666 5_666 ?
 O6 P1 O7 62.9(11) 2_656 . ?
 O6 P1 O7 117.1(11) 6_565 . ?
 O6 P1 O7 117.1(11) 5_666 5_666 ?
 O6 P1 O7 62.9(11) 6_565 5_666 ?
 O6 P1 O7 117.1(11) . . ?
 O6 P1 O7 62.9(11) . 5_666 ?
 O6 P1 O7 117.1(11) 2_656 5_666 ?
 O6 P1 O7 62.9(11) 5_666 . ?
 O6 P1 O6 180.0 6_565 2_656 ?
 O6 P1 O6 50.9(18) . 6_565 ?
 O6 P1 O6 180.0 . 5_666 ?
 O6 P1 O6 129.1(18) 5_666 6_565 ?
 O6 P1 O6 50.9(18) 5_666 2_656 ?
 O6 P1 O6 129.1(18) . 2_656 ?
 O6 P1 O6A 47.8(12) 6_565 6_565 ?
 O6 P1 O6A 132.2(12) 2_656 6_565 ?
 O6 P1 O6A 70.2(12) . 6_565 ?
 O6 P1 O6A 109.8(12) 5_666 6_565 ?
 O6 P1 O10 58.8(11) . . ?
 O6 P1 O10 74.3(11) 2_656 . ?
 O6 P1 O10 121.2(11) . 5_666 ?
 O6 P1 O10 105.7(11) 2_656 5_666 ?
 O6 P1 O10 74.3(11) 5_666 6_565 ?
 O6 P1 O10 121.2(11) 2_656 6_565 ?
 O6 P1 O10 58.8(11) 2_656 2_656 ?
 O6 P1 O10 58.8(11) 6_565 6_565 ?
 O6 P1 O10 74.3(11) . 2_656 ?
 O6 P1 O10 74.3(11) 6_565 5_666 ?
 O6 P1 O10 105.7(11) 5_666 2_656 ?
 O6 P1 O10 121.2(11) 6_565 2_656 ?
 O6 P1 O10 121.2(11) 5_666 . ?
 O6 P1 O10 58.8(11) 5_666 5_666 ?
 O6 P1 O10 105.7(11) . 6_565 ?
 O6 P1 O10 105.7(11) 6_565 . ?
 O10 P1 O6A 80.9(11) 6_565 6_565 ?
 O10 P1 O6A 56.4(10) 2_656 . ?
 O10 P1 O6A 56.4(10) 5_666 6_565 ?
 O10 P1 O6A 123.6(10) . 6_565 ?
 O10 P1 O6A 80.9(11) . . ?
 O10 P1 O6A 123.6(10) 6_565 . ?
 O10 P1 O6A 99.1(11) 2_656 6_565 ?
 O10 P1 O6A 99.1(11) 5_666 . ?
 O10 P1 O10 46.9(11) 2_656 . ?
 O10 P1 O10 133.1(11) 6_565 . ?
 O10 P1 O10 133.1(11) 5_666 2_656 ?
 O10 P1 O10 180.0(9) 5_666 . ?
 O10 P1 O10 180.0(10) 6_565 2_656 ?
 O10 P1 O10 46.9(11) 5_666 6_565 ?
 C1 O1 Ni1 128.0(10) . 8_556 ?
 Ni2 O2 Ni1 93.7(4) 7_656 7_656 ?
 C1 O2 Ni1 123.9(9) . 7_656 ?
 C1 O2 Ni2 128.8(10) . 7_656 ?
 Ni1 O3 H3A 109.3 . . ?
 Ni1 O3 H3B 109.4 . . ?
 H3A O3 H3B 104.4 . . ?
 C10 N1 H1 125.9 . . ?
 C8 N1 H1 125.9 . . ?
 C8 N1 C10 108.3(12) . . ?
 C8 N2 C9 105.0(11) . . ?
 C16 N4 Ni1 113.3(9) . . ?
 C17 N4 Ni1 127.9(10) . . ?
 C17 N4 C16 118.8(12) . . ?
 Ni2 O4 Ni1 102.9(6) . . ?
 C15 N3 Ni1 112.5(9) . . ?
 C14 N3 Ni1 128.1(10) . . ?
 C14 N3 C15 119.2(12) . . ?
 W5 O17 W5 55.0(5) 6_565 . ?
 W1 O17 W5 134.2(8) . . ?
 W1 O17 W5 134.2(8) . 6_565 ?
 N1 C10 C9 105.3(11) . . ?
 N1 C10 C11 129.8(12) . . ?
 C9 C10 C11 124.9(12) . . ?
 N2 C9 C10 110.9(12) . . ?
 N2 C9 C20 129.8(12) . . ?
 C10 C9 C20 119.3(12) . . ?
 W4 O19 W1 141.7(8) . . ?
 C6 C5 C8 120.0(13) . . ?
 C6 C5 C4 118.7(13) . . ?
 C4 C5 C8 121.2(13) . . ?
 N3 C15 C16 118.4(12) . . ?
 N3 C15 C11 121.1(12) . . ?
 C11 C15 C16 120.5(12) . . ?
 C6 C7 H7 119.4 . . ?
 C2 C7 H7 119.4 . . ?
 C2 C7 C6 121.1(14) . . ?
 Ni2 O5 H5A 115.3 . . ?
 Ni2 O5 H5B 115.6 . . ?
 H5A O5 H5B 98.2 . . ?
 N3 C14 H14 118.1 . . ?
 N3 C14 C13 123.7(13) . . ?
 C13 C14 H14 118.1 . . ?
 C5 C6 C7 120.0(13) . . ?
 C5 C6 H6 120.0 . . ?
 C7 C6 H6 120.0 . . ?
 N4 C16 C15 115.4(12) . . ?
 N4 C16 C20 122.9(12) . . ?
 C20 C16 C15 121.6(12) . . ?
 C15 C11 C10 115.3(12) . . ?
 C12 C11 C10 125.7(13) . . ?
 C12 C11 C15 118.9(13) . . ?
 N1 C8 C5 123.6(12) . . ?
 N2 C8 N1 110.5(12) . . ?
 N2 C8 C5 125.8(12) . . ?
 C7 C2 C3 118.7(13) . . ?
 C7 C2 C1 120.6(13) . . ?
 C3 C2 C1 120.6(13) . . ?
 C2 C3 H3 119.6 . . ?
 C4 C3 C2 120.8(14) . . ?
 C4 C3 H3 119.6 . . ?
 C16 C20 C9 118.1(12) . . ?
 C19 C20 C9 125.2(12) . . ?
 C19 C20 C16 116.8(12) . . ?
 C11 C12 H12 120.8 . . ?
 C13 C12 C11 118.5(14) . . ?
 C13 C12 H12 120.8 . . ?
 W4 O15 W5 137.0(9) . 6_565 ?
 W4 O15 W3 128.9(9) . 2_656 ?
 W3 O15 W5 65.7(5) 2_656 6_565 ?
 O1 C1 O2 126.1(14) . . ?
 O1 C1 C2 118.9(13) . . ?
 O2 C1 C2 114.9(13) . . ?
 C5 C4 H4 119.8 . . ?
 C3 C4 C5 120.4(14) . . ?
 C3 C4 H4 119.8 . . ?
 C17 C18 H18 121.1 . . ?
 C19 C18 H18 121.1 . . ?
 C19 C18 C17 117.8(13) . . ?
 N4 C17 C18 123.7(14) . . ?
 N4 C17 H17 118.2 . . ?
 C18 C17 H17 118.2 . . ?
 C20 C19 H19 120.1 . . ?
 C18 C19 C20 119.9(13) . . ?
 C18 C19 H19 120.1 . . ?
 C14 C13 H13 120.7 . . ?
 C12 C13 C14 118.6(14) . . ?
 C12 C13 H13 120.7 . . ?
 W4 O12 W2 133.9(8) . . ?
 W4 O12 W3 135.4(9) . . ?
 W3 O12 W2 62.5(4) . . ?
 W4 O14 W4 130.6(12) . 2_656 ?
 O17 W1 O6A 94.2(8) . . ?
 O17 W1 O6A 94.2(8) . 6_565 ?
 O19 W1 O17 87.6(5) 6_565 . ?
 O19 W1 O17 87.6(5) . . ?
 O19 W1 O19 157.5(9) 6_565 . ?
 O19 W1 O6A 95.1(7) 6_565 6_565 ?
 O19 W1 O6A 63.4(7) . 6_565 ?
 O19 W1 O6A 63.4(7) 6_565 . ?
 O19 W1 O6A 95.1(7) . . ?
 O16 W1 O17 101.4(9) . . ?
 O16 W1 O19 101.3(4) . 6_565 ?
 O16 W1 O19 101.3(4) . . ?
 O16 W1 O8 104.5(9) . . ?
 O16 W1 O6A 157.8(8) . 6_565 ?
 O16 W1 O6A 157.8(8) . . ?
 O8 W1 O17 154.0(8) . . ?
 O8 W1 O19 87.4(5) . . ?
 O8 W1 O19 87.4(5) . 6_565 ?
 O8 W1 O6A 61.0(9) . . ?
 O8 W1 O6A 61.0(9) . 6_565 ?
 W5 O7 W5 43.8(3) 5_666 2_656 ?
 P1 O7 W5 131.1(9) . 2_656 ?
 P1 O7 W5 131.1(9) . 5_666 ?
 P1 O7 O6 58.3(10) . 5_666 ?
 P1 O7 O6 58.3(10) . 2_656 ?
 P1 O7 O6A 60.8(10) . 6_565 ?
 P1 O7 O6A 60.8(10) . . ?
 P1 O7 O10 61.4(7) . 5_666 ?
 P1 O7 O10 61.4(7) . 2_656 ?
 O6 O7 W5 90.7(11) 2_656 5_666 ?
 O6 O7 W5 72.8(10) 5_666 5_666 ?
 O6 O7 W5 72.8(10) 2_656 2_656 ?
 O6 O7 W5 90.7(11) 5_666 2_656 ?
 O6 O7 O6 48.5(18) 2_656 5_666 ?
 O6 O7 O6A 100.8(14) 5_666 6_565 ?
 O6 O7 O6A 119.0(15) 2_656 6_565 ?
 O6 O7 O10 55.9(11) 5_666 5_666 ?
 O6 O7 O10 99.1(13) 5_666 2_656 ?
 O6 O7 O10 55.9(11) 2_656 2_656 ?
 O6 O7 O10 99.1(13) 2_656 5_666 ?
 O6A O7 O6A 42.4(16) 6_565 . ?
 O10 O7 W5 91.8(6) 2_656 2_656 ?
 O10 O7 W5 91.8(6) 5_666 5_666 ?
 O10 O7 W5 133.3(9) 2_656 5_666 ?
 O10 O7 W5 133.3(9) 5_666 2_656 ?
 O10 O7 O6A 52.9(10) 2_656 . ?
 O10 O7 O6A 91.7(12) 5_666 . ?
 O10 O7 O6A 91.7(12) 2_656 6_565 ?
 O10 O7 O6A 52.9(10) 5_666 6_565 ?
 O10 O7 O10 122.2(13) 2_656 5_666 ?
 W2 O8 W2 56.0(5) . 6_565 ?
 W1 O8 W2 134.6(9) . 6_565 ?
 W1 O8 W2 134.6(9) . . ?
 P1 O6 W5 129.9(14) . . ?
 P1 O6 O7 58.8(11) . 5_666 ?
 O7 O6 W5 71.1(10) 5_666 . ?
 O6 O6 W5 96.7(5) 6_565 . ?
 O6 O6 P1 64.5(9) 6_565 . ?
 O6 O6 O7 65.7(9) 6_565 5_666 ?
 W2 O6A W1 99.3(10) 6_565 . ?
 P1 O6A W2 125.4(13) . 6_565 ?
 P1 O6A W1 122.9(13) . . ?
 P1 O6A O7 49.7(9) . . ?
 O7 O6A W2 75.8(11) . 6_565 ?
 O7 O6A W1 141.4(14) . . ?
 O6A O6A P1 67.2(9) 6_565 . ?
 O6A O6A W1 74.1(6) 6_565 . ?
 O6A O6A O7 68.8(8) 6_565 . ?
 O10 O6A W2 94.7(12) 2_656 6_565 ?
 O10 O6A P1 60.6(10) 2_656 . ?
 O10 O6A W1 156.3(16) 2_656 . ?
 O10 O6A O7 60.9(11) 2_656 . ?
 W4 O10 W4 92.6(5) 5_666 6_565 ?
 W3 O10 W4 95.6(5) 5_666 5_666 ?
 W3 O10 W4 92.7(5) 5_666 6_565 ?
 P1 O10 W4 116.2(8) . 6_565 ?
 P1 O10 W4 121.3(8) . 5_666 ?
 P1 O10 W3 129.6(9) . 5_666 ?
 P1 O10 O7 51.7(7) . 5_666 ?
 O7 O10 W4 140.4(11) 5_666 5_666 ?
 O7 O10 W4 126.4(10) 5_666 6_565 ?
 O7 O10 W3 78.0(7) 5_666 5_666 ?
 O6A O10 P1 63.0(11) 2_656 . ?
 O10 O10 W4 70.6(11) 2_656 6_565 ?
 O10 O10 W4 78.7(11) 2_656 5_666 ?
 O10 O10 W3 161.9(9) 2_656 5_666 ?
 O10 O10 P1 66.5(5) 2_656 . ?
 O10 O10 O7 117.3(8) 2_656 5_666 ?
 O10 O10 O6A 96.5(17) 2_656 2_656 ?

loop_
  _geom_hbond_atom_site_label_D
  _geom_hbond_atom_site_label_H
  _geom_hbond_atom_site_label_A
  _geom_hbond_distance_DH
  _geom_hbond_distance_HA
  _geom_hbond_distance_DA
  _geom_hbond_angle_DHA
  _geom_hbond_site_symmetry_A
  _geom_hbond_publ_flag
 O3 H3A N2 0.85 1.92 2.754(16) 167.2 2_656 yes
 N1 H1 O13 0.86 2.03 2.849(16) 158.5 . yes

loop_
  _geom_torsion_atom_site_label_1
  _geom_torsion_atom_site_label_2
  _geom_torsion_atom_site_label_3
  _geom_torsion_atom_site_label_4
  _geom_torsion
  _geom_torsion_site_symmetry_1
  _geom_torsion_site_symmetry_2
  _geom_torsion_site_symmetry_3
  _geom_torsion_site_symmetry_4
  _geom_torsion_publ_flag
 W4 O19 W1 O17 76.1(14) . . . . ?
 W4 O19 W1 O19 -2(4) . . . 6_565 ?
 W4 O19 W1 O16 177.3(14) . . . . ?
 W4 O19 W1 O8 -78.4(14) . . . . ?
 W4 O19 W1 O6A -17.9(15) . . . . ?
 W4 O19 W1 O6A -19.8(13) . . . 6_565 ?
 W5 O7 O6A W2 20(4) 5_666 . . 6_565 ?
 W5 O7 O6A W2 -58.0(16) 2_656 . . 6_565 ?
 W5 O7 O6A P1 -162(3) 5_666 . . . ?
 W5 O7 O6A P1 120.5(15) 2_656 . . . ?
 W5 O7 O6A W1 -67(5) 5_666 . . . ?
 W5 O7 O6A W1 -145.1(15) 2_656 . . . ?
 W5 O7 O6A O6A -84(4) 5_666 . . 6_565 ?
 W5 O7 O6A O6A -162.1(18) 2_656 . . 6_565 ?
 W5 O7 O6A O10 45.8(17) 2_656 . . 2_656 ?
 W5 O7 O6A O10 124(4) 5_666 . . 2_656 ?
 Ni1 O1 C1 O2 5(2) 8_556 . . . ?
 Ni1 O1 C1 C2 -178.4(10) 8_556 . . . ?
 Ni1 O2 C1 O1 106.7(16) 7_656 . . . ?
 Ni1 O2 C1 C2 -70.0(15) 7_656 . . . ?
 Ni1 N4 C16 C15 -3.2(16) . . . . ?
 Ni1 N4 C16 C20 178.0(11) . . . . ?
 Ni1 N4 C17 C18 179.5(12) . . . . ?
 Ni1 N3 C15 C16 3.1(17) . . . . ?
 Ni1 N3 C15 C11 -176.6(11) . . . . ?
 Ni1 N3 C14 C13 178.7(12) . . . . ?
 Ni2 O2 C1 O1 -23(2) 7_656 . . . ?
 Ni2 O2 C1 C2 160.2(9) 7_656 . . . ?
 P1 O7 O6A W2 -178.4(9) . . . 6_565 ?
 P1 O7 O6A W1 94(2) . . . . ?
 P1 O7 O6A O6A 77.5(7) . . . 6_565 ?
 P1 O7 O6A O10 -74.6(10) . . . 2_656 ?
 N1 C10 C9 N2 1.2(16) . . . . ?
 N1 C10 C9 C20 -177.5(12) . . . . ?
 N1 C10 C11 C15 -179.8(14) . . . . ?
 N1 C10 C11 C12 3(3) . . . . ?
 N2 C9 C20 C16 176.5(14) . . . . ?
 N2 C9 C20 C19 -4(2) . . . . ?
 N4 C16 C20 C9 -178.0(13) . . . . ?
 N4 C16 C20 C19 3(2) . . . . ?
 N3 C15 C16 N4 0(2) . . . . ?
 N3 C15 C16 C20 179.0(13) . . . . ?
 N3 C15 C11 C10 -179.1(13) . . . . ?
 N3 C15 C11 C12 -2(2) . . . . ?
 N3 C14 C13 C12 -4(3) . . . . ?
 O13 W4 O19 W1 -178.1(13) . . . . ?
 O13 W4 O15 W5 138.7(12) . . . 6_565 ?
 O13 W4 O15 W3 -126.1(10) . . . 2_656 ?
 O13 W4 O12 W2 -135.1(11) . . . . ?
 O13 W4 O12 W3 131.2(11) . . . . ?
 O17 W1 O8 W2 41.3(9) . . . 6_565 ?
 O17 W1 O8 W2 -41.3(9) . . . . ?
 C10 N1 C8 N2 -0.7(17) . . . . ?
 C10 N1 C8 C5 -179.9(13) . . . . ?
 C10 C9 C20 C16 -5(2) . . . . ?
 C10 C9 C20 C19 174.0(14) . . . . ?
 C10 C11 C12 C13 178.0(15) . . . . ?
 C9 N2 C8 N1 1.4(16) . . . . ?
 C9 N2 C8 C5 -179.4(14) . . . . ?
 C9 C10 C11 C15 -3(2) . . . . ?
 C9 C10 C11 C12 179.5(15) . . . . ?
 C9 C20 C19 C18 -178.5(14) . . . . ?
 O19 W4 O15 W5 38.3(13) . . . 6_565 ?
 O19 W4 O15 W3 133.5(11) . . . 2_656 ?
 O19 W4 O12 W2 -34.3(11) . . . . ?
 O19 W4 O12 W3 -127.9(12) . . . . ?
 O19 W1 O8 W2 120.3(11) . . . 6_565 ?
 O19 W1 O8 W2 -37.7(10) 6_565 . . 6_565 ?
 O19 W1 O8 W2 -120.3(11) 6_565 . . . ?
 O19 W1 O8 W2 37.7(10) . . . . ?
 O16 W1 O8 W2 138.7(9) . . . . ?
 O16 W1 O8 W2 -138.7(9) . . . 6_565 ?
 C15 N3 C14 C13 3(2) . . . . ?
 C15 C16 C20 C9 3(2) . . . . ?
 C15 C16 C20 C19 -175.9(13) . . . . ?
 C15 C11 C12 C13 1(2) . . . . ?
 C7 C2 C3 C4 5(2) . . . . ?
 C7 C2 C1 O1 144.0(16) . . . . ?
 C7 C2 C1 O2 -39(2) . . . . ?
 C14 N3 C15 C16 179.5(14) . . . . ?
 C14 N3 C15 C11 0(2) . . . . ?
 C6 C5 C8 N1 -4(2) . . . . ?
 C6 C5 C8 N2 177.2(15) . . . . ?
 C6 C5 C4 C3 0(2) . . . . ?
 C6 C7 C2 C3 -2(2) . . . . ?
 C6 C7 C2 C1 176.6(14) . . . . ?
 C16 N4 C17 C18 2(2) . . . . ?
 C16 C15 C11 C10 1(2) . . . . ?
 C16 C15 C11 C12 178.7(14) . . . . ?
 C16 C20 C19 C18 1(2) . . . . ?
 C11 C10 C9 N2 -176.0(13) . . . . ?
 C11 C10 C9 C20 5(2) . . . . ?
 C11 C15 C16 N4 179.7(13) . . . . ?
 C11 C15 C16 C20 -1(2) . . . . ?
 C11 C12 C13 C14 2(2) . . . . ?
 C8 N1 C10 C9 -0.3(15) . . . . ?
 C8 N1 C10 C11 176.7(15) . . . . ?
 C8 N2 C9 C10 -1.6(16) . . . . ?
 C8 N2 C9 C20 176.9(14) . . . . ?
 C8 C5 C6 C7 -173.2(14) . . . . ?
 C8 C5 C4 C3 176.5(14) . . . . ?
 C2 C7 C6 C5 -2(2) . . . . ?
 C2 C3 C4 C5 -5(2) . . . . ?
 C3 C2 C1 O1 -38(2) . . . . ?
 C3 C2 C1 O2 139.4(15) . . . . ?
 O15 W4 O19 W1 -75.0(14) . . . . ?
 O15 W4 O12 W2 41(2) . . . . ?
 O15 W4 O12 W3 -52(2) . . . . ?
 C1 C2 C3 C4 -173.2(15) . . . . ?
 C4 C5 C6 C7 3(2) . . . . ?
 C4 C5 C8 N1 -179.8(14) . . . . ?
 C4 C5 C8 N2 1(2) . . . . ?
 C17 N4 C16 C15 174.7(14) . . . . ?
 C17 N4 C16 C20 -4(2) . . . . ?
 C17 C18 C19 C20 -3(2) . . . . ?
 C19 C18 C17 N4 1(3) . . . . ?
 O12 W4 O19 W1 77.2(14) . . . . ?
 O12 W4 O15 W5 -38(2) . . . 6_565 ?
 O12 W4 O15 W3 57(2) . . . 2_656 ?
 O14 W4 O19 W1 7(3) . . . . ?
 O14 W4 O15 W5 -126.0(14) . . . 6_565 ?
 O14 W4 O15 W3 -30.8(12) . . . 2_656 ?
 O14 W4 O12 W2 130.8(12) . . . . ?
 O14 W4 O12 W3 37.2(12) . . . . ?
 O7 P1 O6 W5 179.2(11) . . . . ?
 O7 P1 O6 W5 -0.8(11) 5_666 . . . ?
 O7 P1 O6 O7 179.999(2) . . . 5_666 ?
 O7 P1 O6 O6 75.9(8) 5_666 . . 6_565 ?
 O7 P1 O6 O6 -104.1(8) . . . 6_565 ?
 O7 P1 O6A W2 1.9(11) . . . 6_565 ?
 O7 P1 O6A W2 -178.1(11) 5_666 . . 6_565 ?
 O7 P1 O6A W1 -132.2(16) . . . . ?
 O7 P1 O6A W1 47.8(16) 5_666 . . . ?
 O7 P1 O6A O7 180.001(2) 5_666 . . . ?
 O7 P1 O6A O6A 99.1(6) 5_666 . . 6_565 ?
 O7 P1 O6A O6A -80.9(6) . . . 6_565 ?
 O7 P1 O6A O10 75.3(9) . . . 2_656 ?
 O7 P1 O6A O10 -104.7(9) 5_666 . . 2_656 ?
 O7 P1 O10 W4 117.1(11) 5_666 . . 6_565 ?
 O7 P1 O10 W4 48.0(12) . . . 5_666 ?
 O7 P1 O10 W4 -62.9(11) . . . 6_565 ?
 O7 P1 O10 W4 -132.0(12) 5_666 . . 5_666 ?
 O7 P1 O10 W3 -1.4(11) 5_666 . . 5_666 ?
 O7 P1 O10 W3 178.6(11) . . . 5_666 ?
 O7 P1 O10 O7 179.997(7) . . . 5_666 ?
 O7 P1 O10 O6A -80.0(13) 5_666 . . 2_656 ?
 O7 P1 O10 O6A 100.0(13) . . . 2_656 ?
 O7 P1 O10 O10 168.9(17) 5_666 . . 2_656 ?
 O7 P1 O10 O10 -11.1(17) . . . 2_656 ?
 O6 P1 O7 W5 58.6(13) 5_666 . . 2_656 ?
 O6 P1 O7 W5 121.4(13) 6_565 . . 5_666 ?
 O6 P1 O7 W5 -179.2(11) 6_565 . . 2_656 ?
 O6 P1 O7 W5 0.8(11) 2_656 . . 2_656 ?
 O6 P1 O7 W5 179.2(11) . . . 5_666 ?
 O6 P1 O7 W5 -0.8(11) 5_666 . . 5_666 ?
 O6 P1 O7 W5 -121.4(13) . . . 2_656 ?
 O6 P1 O7 W5 -58.6(13) 2_656 . . 5_666 ?
 O6 P1 O7 O6 -122(2) . . . 2_656 ?
 O6 P1 O7 O6 122(2) 6_565 . . 5_666 ?
 O6 P1 O7 O6 179.995(2) . . . 5_666 ?
 O6 P1 O7 O6 58(2) 5_666 . . 2_656 ?
 O6 P1 O7 O6 180.000(7) 6_565 . . 2_656 ?
 O6 P1 O7 O6 -58(2) 2_656 . . 5_666 ?
 O6 P1 O7 O10 56.7(13) 6_565 . . 5_666 ?
 O6 P1 O7 O10 -56.7(13) . . . 2_656 ?
 O6 P1 O7 O10 -114.5(12) 6_565 . . 2_656 ?
 O6 P1 O7 O10 -65.5(12) 5_666 . . 5_666 ?
 O6 P1 O7 O10 123.3(13) 5_666 . . 2_656 ?
 O6 P1 O7 O10 114.5(12) . . . 5_666 ?
 O6 P1 O7 O10 -123.3(13) 2_656 . . 5_666 ?
 O6 P1 O7 O10 65.5(12) 2_656 . . 2_656 ?
 O6 P1 O6 W5 -76.7(16) 6_565 . . . ?
 O6 P1 O6 W5 103.3(16) 2_656 . . . ?
 O6 P1 O6 O7 -75.9(8) 6_565 . . 5_666 ?
 O6 P1 O6 O7 104.1(8) 2_656 . . 5_666 ?
 O6 P1 O6 O6 180.000(1) 2_656 . . 6_565 ?
 O6 P1 O10 W4 156.7(15) . . . 5_666 ?
 O6 P1 O10 W4 66.4(12) 6_565 . . 6_565 ?
 O6 P1 O10 W4 -23.3(15) 5_666 . . 5_666 ?
 O6 P1 O10 W4 -134.2(12) 5_666 . . 6_565 ?
 O6 P1 O10 W4 -113.6(12) 2_656 . . 6_565 ?
 O6 P1 O10 W4 177.4(12) 6_565 . . 5_666 ?
 O6 P1 O10 W4 45.8(12) . . . 6_565 ?
 O6 P1 O10 W4 -2.6(12) 2_656 . . 5_666 ?
 O6 P1 O10 W3 -52.0(15) 6_565 . . 5_666 ?
 O6 P1 O10 W3 128.0(15) 2_656 . . 5_666 ?
 O6 P1 O10 W3 107.3(15) 5_666 . . 5_666 ?
 O6 P1 O10 W3 -72.7(15) . . . 5_666 ?
 O6 P1 O10 O7 -71.3(13) . . . 5_666 ?
 O6 P1 O10 O7 -50.6(13) 6_565 . . 5_666 ?
 O6 P1 O10 O7 108.7(13) 5_666 . . 5_666 ?
 O6 P1 O10 O7 129.4(13) 2_656 . . 5_666 ?
 O6 P1 O10 O10 -82.4(18) 5_666 . . 2_656 ?
 O6 P1 O10 O10 97.6(18) . . . 2_656 ?
 O6 P1 O10 O10 -61.7(16) 2_656 . . 2_656 ?
 O6 P1 O10 O10 118.3(16) 6_565 . . 2_656 ?
 O6A P1 O7 W5 174.8(11) . . . 5_666 ?
 O6A P1 O7 W5 -125.8(10) . . . 2_656 ?
 O6A P1 O7 W5 125.8(10) 6_565 . . 5_666 ?
 O6A P1 O7 W5 -174.8(11) 6_565 . . 2_656 ?
 O6A P1 O7 O6A 49.0(18) . . . 6_565 ?
 O6A P1 O7 O6A -49.0(18) 6_565 . . . ?
 O6A P1 O7 O10 110.1(12) . . . 5_666 ?
 O6A P1 O7 O10 -61.1(11) . . . 2_656 ?
 O6A P1 O7 O10 -110.1(12) 6_565 . . 2_656 ?
 O6A P1 O7 O10 61.1(11) 6_565 . . 5_666 ?
 O6A P1 O6A W2 82.8(14) 6_565 . . 6_565 ?
 O6A P1 O6A W1 -51.3(16) 6_565 . . . ?
 O6A P1 O6A O7 80.9(6) 6_565 . . . ?
 O6A P1 O6A O10 156.2(7) 6_565 . . 2_656 ?
 O6A P1 O10 W4 128.0(13) 6_565 . . 5_666 ?
 O6A P1 O10 W4 17.1(14) 6_565 . . 6_565 ?
 O6A P1 O10 W4 111.1(12) . . . 5_666 ?
 O6A P1 O10 W4 0.1(10) . . . 6_565 ?
 O6A P1 O10 W3 -101.4(14) 6_565 . . 5_666 ?
 O6A P1 O10 W3 -118.4(14) . . . 5_666 ?
 O6A P1 O10 O7 -100.0(13) 6_565 . . 5_666 ?
 O6A P1 O10 O7 -117.0(12) . . . 5_666 ?
 O6A P1 O10 O6A 163.0(9) . . . 2_656 ?
 O6A P1 O10 O6A 180.000(3) 6_565 . . 2_656 ?
 O6A P1 O10 O10 68.9(19) 6_565 . . 2_656 ?
 O6A P1 O10 O10 51.9(15) . . . 2_656 ?
 O6A W1 O8 W2 59.5(12) 6_565 . . 6_565 ?
 O6A W1 O8 W2 23.1(11) . . . 6_565 ?
 O6A W1 O8 W2 -23.1(11) 6_565 . . . ?
 O6A W1 O8 W2 -59.5(12) . . . . ?
 O6A O7 O6A W2 104.1(5) 6_565 . . 6_565 ?
 O6A O7 O6A P1 -77.5(7) 6_565 . . . ?
 O6A O7 O6A W1 17(3) 6_565 . . . ?
 O6A O7 O6A O10 -152.1(8) 6_565 . . 2_656 ?
 O10 W4 O19 W1 17.6(14) 5_666 . . . ?
 O10 W4 O19 W1 -13.3(14) 6_565 . . . ?
 O10 W4 O15 W5 -64.5(12) 6_565 . . 6_565 ?
 O10 W4 O15 W5 -57.9(13) 5_666 . . 6_565 ?
 O10 W4 O15 W3 37.3(11) 5_666 . . 2_656 ?
 O10 W4 O15 W3 30.7(9) 6_565 . . 2_656 ?
 O10 W4 O12 W2 64.9(11) 6_565 . . . ?
 O10 W4 O12 W2 64.6(11) 5_666 . . . ?
 O10 W4 O12 W3 -29.0(10) 5_666 . . . ?
 O10 W4 O12 W3 -28.7(12) 6_565 . . . ?
 O10 P1 O7 W5 -64.7(7) 2_656 . . 2_656 ?
 O10 P1 O7 W5 115.3(7) 6_565 . . 2_656 ?
 O10 P1 O7 W5 55.9(11) 6_565 . . 5_666 ?
 O10 P1 O7 W5 -55.9(11) . . . 2_656 ?
 O10 P1 O7 W5 -115.3(7) . . . 5_666 ?
 O10 P1 O7 W5 -124.1(11) 2_656 . . 5_666 ?
 O10 P1 O7 W5 124.1(11) 5_666 . . 2_656 ?
 O10 P1 O7 W5 64.7(7) 5_666 . . 5_666 ?
 O10 P1 O7 O6 -123.3(13) 2_656 . . 5_666 ?
 O10 P1 O7 O6 114.5(12) 6_565 . . 2_656 ?
 O10 P1 O7 O6 56.7(13) 6_565 . . 5_666 ?
 O10 P1 O7 O6 -65.5(12) 2_656 . . 2_656 ?
 O10 P1 O7 O6 -56.7(13) . . . 2_656 ?
 O10 P1 O7 O6 123.3(13) 5_666 . . 2_656 ?
 O10 P1 O7 O6 -114.5(12) . . . 5_666 ?
 O10 P1 O7 O6 65.5(12) 5_666 . . 5_666 ?
 O10 P1 O7 O6A 69.9(12) . . . . ?
 O10 P1 O7 O6A -61.1(11) 5_666 . . 6_565 ?
 O10 P1 O7 O6A -118.9(11) 6_565 . . . ?
 O10 P1 O7 O6A -110.1(12) 5_666 . . . ?
 O10 P1 O7 O6A 118.9(11) . . . 6_565 ?
 O10 P1 O7 O6A 110.1(12) 2_656 . . 6_565 ?
 O10 P1 O7 O6A 61.1(11) 2_656 . . . ?
 O10 P1 O7 O6A -69.9(12) 6_565 . . 6_565 ?
 O10 P1 O7 O10 -171.2(14) 5_666 . . 2_656 ?
 O10 P1 O7 O10 179.999(6) . . . 5_666 ?
 O10 P1 O7 O10 8.8(14) . . . 2_656 ?
 O10 P1 O7 O10 -8.8(14) 6_565 . . 5_666 ?
 O10 P1 O7 O10 180.000(6) 6_565 . . 2_656 ?
 O10 P1 O7 O10 171.2(14) 2_656 . . 5_666 ?
 O10 P1 O6 W5 -102.6(16) 5_666 . . . ?
 O10 P1 O6 W5 -53.8(17) 6_565 . . . ?
 O10 P1 O6 W5 126.2(17) 2_656 . . . ?
 O10 P1 O6 W5 77.4(16) . . . . ?
 O10 P1 O6 O7 -101.8(10) 5_666 . . 5_666 ?
 O10 P1 O6 O7 -53.0(10) 6_565 . . 5_666 ?
 O10 P1 O6 O7 127.0(10) 2_656 . . 5_666 ?
 O10 P1 O6 O7 78.2(10) . . . 5_666 ?
 O10 P1 O6 O6 22.9(6) 6_565 . . 6_565 ?
 O10 P1 O6 O6 -157.1(6) 2_656 . . 6_565 ?
 O10 P1 O6 O6 154.1(7) . . . 6_565 ?
 O10 P1 O6 O6 -25.9(7) 5_666 . . 6_565 ?
 O10 P1 O6A W2 62.9(15) 5_666 . . 6_565 ?
 O10 P1 O6A W2 -117.1(15) . . . 6_565 ?
 O10 P1 O6A W2 106.6(14) 6_565 . . 6_565 ?
 O10 P1 O6A W2 -73.4(14) 2_656 . . 6_565 ?
 O10 P1 O6A W1 -71.2(15) 5_666 . . . ?
 O10 P1 O6A W1 153(2) 2_656 . . . ?
 O10 P1 O6A W1 108.8(15) . . . . ?
 O10 P1 O6A W1 -27(2) 6_565 . . . ?
 O10 P1 O6A O7 -75.3(9) 2_656 . . . ?
 O10 P1 O6A O7 104.7(9) 6_565 . . . ?
 O10 P1 O6A O7 61.1(7) 5_666 . . . ?
 O10 P1 O6A O7 -118.9(7) . . . . ?
 O10 P1 O6A O6A 160.1(6) . . . 6_565 ?
 O10 P1 O6A O6A -156.2(7) 2_656 . . 6_565 ?
 O10 P1 O6A O6A 23.8(7) 6_565 . . 6_565 ?
 O10 P1 O6A O6A -19.9(6) 5_666 . . 6_565 ?
 O10 P1 O6A O10 180.000(7) 6_565 . . 2_656 ?
 O10 P1 O6A O10 -43.7(13) . . . 2_656 ?
 O10 P1 O6A O10 136.3(13) 5_666 . . 2_656 ?
 O10 P1 O10 W4 59.1(11) 2_656 . . 5_666 ?
 O10 P1 O10 W4 -120.9(11) 6_565 . . 5_666 ?
 O10 P1 O10 W4 -51.9(10) 2_656 . . 6_565 ?
 O10 P1 O10 W4 128.1(11) 6_565 . . 6_565 ?
 O10 P1 O10 W3 10(2) 6_565 . . 5_666 ?
 O10 P1 O10 W3 -170(2) 2_656 . . 5_666 ?
 O10 P1 O10 O7 -168.9(17) 2_656 . . 5_666 ?
 O10 P1 O10 O7 11.1(17) 6_565 . . 5_666 ?
 O10 P1 O10 O6A -68.9(18) 6_565 . . 2_656 ?
 O10 P1 O10 O6A 111.1(18) 2_656 . . 2_656 ?
 O10 P1 O10 O10 180.000(8) 6_565 . . 2_656 ?
 O10 O7 O6A W2 -103.8(10) 2_656 . . 6_565 ?
 O10 O7 O6A W2 126.0(9) 5_666 . . 6_565 ?
 O10 O7 O6A P1 -55.6(8) 5_666 . . . ?
 O10 O7 O6A P1 74.6(10) 2_656 . . . ?
 O10 O7 O6A W1 169(3) 2_656 . . . ?
 O10 O7 O6A W1 39(3) 5_666 . . . ?
 O10 O7 O6A O6A 152.1(8) 2_656 . . 6_565 ?
 O10 O7 O6A O6A 21.9(7) 5_666 . . 6_565 ?
 O10 O7 O6A O10 -130.2(15) 5_666 . . 2_656 ?

_smtbx_masks_special_details       ?
loop_
  _smtbx_masks_void_nr
  _smtbx_masks_void_average_x
  _smtbx_masks_void_average_y
  _smtbx_masks_void_average_z
  _smtbx_masks_void_volume
  _smtbx_masks_void_count_electrons
  _smtbx_masks_void_content
 1 -0.014 0.000 -0.014 579.4 99.3 ?
 2 -0.533 0.500 -0.033 579.4 99.3 ?

_smtbx_masks_void_probe_radius     1.2
_smtbx_masks_void_truncation_radius  1.2
_shelx_res_file
;
TITL 1_a.res in C2/m
    1.res
    created by SHELXL-2019/3 at 13:26:55 on 12-Sep-2025
REM Old TITL 1_a.res in C2/m
REM SHELXT solution in C2/m: R1 0.222, Rweak 0.015, Alpha 0.043
REM <I/s> 0.000 for 0 systematic absences, Orientation as input
REM Formula found by SHELXT: C102 N26 O17 W5 Ni16 W5
CELL 0.71073 14.9808 31.1873 13.0483 90 95.706 90
ZERR 2 0.0007 0.0017 0.0006 0 0.002 0
LATT 7
SYMM -X,+Y,-Z
SFAC C H N Ni O P W
UNIT 160 120 32 12 120 2 24
EQIV $1 1-X,+Y,1-Z
ISOR 0.01 0.02
DELU 0.005 0.005
SIMU 0.01 0.02 2

L.S. 5 0 0
PLAN  5
SIZE 0.1 0.2 0.3
TEMP 23
CONF
HTAB O3 N2_$1
HTAB N1 O13
FREE O10 O6
list 4
MORE -1
BOND $H
ABIN
fmap 2 53
acta
REM <olex2.extras>
REM <HklSrc "%.\\1.hkl">
REM </olex2.extras>

WGHT    0.116500  239.786392
SWAT    0.196609  569.8427
FVAR       0.08836   0.52680
W4    7    0.610813    0.402156    0.464712    11.00000    0.04758    0.04114 =
         0.07633   -0.00531   -0.00800    0.01493
W5    7    0.683764    0.529156    0.681348    10.50000    0.03773    0.02862 =
         0.04570   -0.00108   -0.01844   -0.00221
W2    7    0.537776    0.469596    0.246503    10.50000    0.06680    0.04198 =
         0.03462   -0.00534   -0.00591    0.01101
W3    7    0.431749    0.431284    0.288221    10.50000    0.04286    0.06131 =
         0.03977   -0.00655   -0.00920   -0.01144
NI1   4    0.447250    0.146060    0.168328    11.00000    0.04192    0.03132 =
         0.03213   -0.00341   -0.01672    0.00345
NI2   4    0.500000    0.078799    0.000000    10.50000    0.07569    0.04359 =
         0.05970    0.00000   -0.01288    0.00000
P1    6    0.500000    0.500000    0.500000    10.25000    0.02830    0.02849 =
         0.03942    0.00000   -0.00910    0.00000
O1    5    0.878741    0.328541    1.038785    11.00000    0.04449    0.04131 =
         0.03555    0.00004   -0.01028   -0.00781
O2    5    0.934572    0.368705    0.916346    11.00000    0.03895    0.03608 =
         0.04497   -0.00397   -0.00449   -0.00487
O3    5    0.331398    0.147363    0.241855    11.00000    0.04299    0.03989 =
         0.05004   -0.00323   -0.00793   -0.00808
AFIX   7
H3A   2    0.332888    0.168922    0.282101    11.00000   -1.50000
H3B   2    0.330538    0.125812    0.281698    11.00000   -1.50000
AFIX   0
N1    3    0.642567    0.270827    0.528228    11.00000    0.03632    0.02852 =
         0.03461    0.00093   -0.01000   -0.00593
AFIX  43
H1    2    0.641100    0.298067    0.517946    11.00000   -1.20000
AFIX   0
N2    3    0.669638    0.208100    0.605037    11.00000    0.03145    0.03032 =
         0.03362   -0.00051   -0.01056   -0.00553
N4    3    0.521762    0.130892    0.305373    11.00000    0.04015    0.03110 =
         0.03113   -0.00161   -0.00900    0.00167
O4    5    0.417544    0.085449    0.112775    11.00000    0.06461    0.04134 =
         0.05225   -0.01045   -0.02172    0.00499
N3    3    0.483977    0.206626    0.218760    11.00000    0.03057    0.03299 =
         0.03360    0.00159   -0.00828    0.00122

O13   5    0.662940    0.355058    0.449339    11.00000    0.06474    0.03068 =
         0.07686    0.00095    0.00188    0.01106
O17   5    0.741292    0.500000    0.571342    10.50000    0.05049    0.05335 =
         0.06358    0.00000    0.00032    0.00000
C10   1    0.607666    0.240574    0.461457    11.00000    0.02991    0.02749 =
         0.03169   -0.00118   -0.00512   -0.00356
C9    1    0.626317    0.201969    0.510351    11.00000    0.02699    0.02956 =
         0.03082    0.00051   -0.00684   -0.00384
O19   5    0.698885    0.441067    0.432751    11.00000    0.07218    0.03891 =
         0.09077   -0.00478   -0.00508   -0.00222
O16   5    0.826218    0.500000    0.393032    10.50000    0.04472    0.08776 =
         0.06822    0.00000    0.00431    0.00000
C5    1    0.724569    0.273617    0.703214    11.00000    0.03172    0.03268 =
         0.03337    0.00058   -0.00777   -0.00497
C15   1    0.530065    0.206395    0.311734    11.00000    0.03143    0.03056 =
         0.03254   -0.00017   -0.00925    0.00013
C7    1    0.784746    0.338751    0.780835    11.00000    0.03774    0.03178 =
         0.03602   -0.00169   -0.00721   -0.00191
AFIX  43
H7    2    0.792691    0.368267    0.777198    11.00000   -1.20000
AFIX   0
O5    5    0.423096    0.041603   -0.069511    11.00000    0.09911    0.05061 =
         0.07193   -0.01324   -0.00111   -0.01453
AFIX   7
H5A   2    0.403219    0.049615   -0.136788    11.00000   -1.50000
H5B   2    0.366939    0.038770   -0.044275    11.00000   -1.50000
AFIX   0
C14   1    0.463413    0.243574    0.173571    11.00000    0.03931    0.03368 =
         0.03628    0.00302   -0.00961    0.00333
AFIX  43
H14   2    0.428980    0.243209    0.110212    11.00000   -1.20000
AFIX   0
C6    1    0.734200    0.317615    0.700465    11.00000    0.03782    0.03147 =
         0.03461   -0.00342   -0.00809    0.00178
AFIX  43
H6    2    0.707023    0.333175    0.645087    11.00000   -1.20000
AFIX   0
C16   1    0.551308    0.165708    0.360259    11.00000    0.03200    0.02861 =
         0.03095   -0.00291   -0.00765    0.00462
C11   1    0.557374    0.245413    0.362435    11.00000    0.03378    0.02947 =
         0.03283   -0.00029   -0.00591   -0.00082
C8    1    0.680092    0.250884    0.613777    11.00000    0.03210    0.02983 =
         0.03459    0.00147   -0.00832   -0.00408
C2    1    0.822708    0.316816    0.864680    11.00000    0.03796    0.03310 =
         0.03730   -0.00223   -0.01050   -0.00096
C3    1    0.807927    0.272771    0.870362    11.00000    0.04409    0.03559 =
         0.03545    0.00213   -0.01188   -0.00419
AFIX  43
H3    2    0.829145    0.257864    0.929555    11.00000   -1.20000
AFIX   0
C20   1    0.601061    0.162911    0.457717    11.00000    0.02881    0.02890 =
         0.02973   -0.00163   -0.00558    0.00155
C12   1    0.537110    0.284410    0.311806    11.00000    0.04498    0.03208 =
         0.04233    0.00349   -0.01111   -0.00298
AFIX  43
H12   2    0.554797    0.310347    0.342609    11.00000   -1.20000
AFIX   0

O15   5    0.645103    0.416576    0.600450    11.00000    0.09324    0.07827 =
         0.07427   -0.01624   -0.00025    0.01417
C1    1    0.881722    0.339736    0.948787    11.00000    0.03950    0.03524 =
         0.03903    0.00006   -0.00959   -0.00115
C4    1    0.762689    0.251242    0.790107    11.00000    0.04264    0.03278 =
         0.03389    0.00132   -0.00793   -0.00437
AFIX  43
H4    2    0.757111    0.221580    0.793058    11.00000   -1.20000
AFIX   0
C18   1    0.596429    0.085736    0.435375    11.00000    0.04531    0.02843 =
         0.04364    0.00326   -0.01010    0.00398
AFIX  43
H18   2    0.612304    0.058155    0.457319    11.00000   -1.20000
AFIX   0
C17   1    0.544590    0.092812    0.340893    11.00000    0.04755    0.02926 =
         0.04142   -0.00224   -0.01250    0.00203
AFIX  43
H17   2    0.525495    0.069072    0.301504    11.00000   -1.20000
AFIX   0
C19   1    0.623104    0.121338    0.494790    11.00000    0.03444    0.03191 =
         0.03792    0.00049   -0.00979    0.00540
AFIX  43
H19   2    0.655415    0.117774    0.558851    11.00000   -1.20000
AFIX   0
C13   1    0.490470    0.283400    0.215542    11.00000    0.04916    0.03679 =
         0.04288    0.00439   -0.01289   -0.00177
AFIX  43
H13   2    0.477187    0.308610    0.179111    11.00000   -1.20000
AFIX   0

O12   5    0.552112    0.414019    0.338455    11.00000    0.06798    0.06873 =
         0.08134    0.01265   -0.01889    0.00753
O14   5    0.500000    0.376083    0.500000    10.50000    0.06832    0.08411 =
         0.10038    0.00000    0.01574    0.00000
W1    7    0.721755    0.500000    0.425130    10.50000    0.03522    0.03598 =
         0.07187    0.00000   -0.00324    0.00000
O11   5    0.400881    0.398287    0.190886    10.50000    0.05395    0.05421 =
         0.05424   -0.01934    0.00716    0.00616
O7    5    0.458611    0.500000    0.394309    10.50000    0.04420    0.05795 =
         0.05624    0.00000   -0.01238    0.00000
O18   5    0.771942    0.544888    0.764862    10.50000    0.04615    0.05398 =
         0.07543   -0.00957   -0.03361    0.00952
O8    5    0.651517    0.500000    0.301577    10.50000    0.05398    0.07172 =
         0.07337    0.00000   -0.00832    0.00000
O9    5    0.558009    0.455095    0.128473    10.50000    0.07892    0.07720 =
         0.05652   -0.02170    0.02269   -0.00341
PART 1
O6    5    0.587315    0.519959    0.519039    21.00000    0.05212    0.05211 =
         0.05814   -0.00239   -0.01719   -0.00987
PART 2
O6A   5    0.569708    0.520735    0.421341   -21.00000    0.04439    0.05070 =
         0.06477    0.00902   -0.00370   -0.00260
PART 0
O10   5    0.511190    0.547886    0.549301    11.00000    0.08509    0.07037 =
         0.08202   -0.02038   -0.00473    0.00031
HKLF 4


REM  1_a.res in C2/m
REM wR2 = 0.2148, GooF = S = 1.049, Restrained GooF = 1.049 for all data
REM R1 = 0.0708 for 3968 Fo > 4sig(Fo) and 0.0960 for all 5474 data
REM 446 parameters refined using 782 restraints

END

WGHT      0.1165    240.0253

REM Highest difference peak  5.157,  deepest hole -3.335,  1-sigma level  0.296
Q1    1   0.4150  0.4589  0.2420  11.00000  0.05    2.98
Q2    1   0.4884  0.4756  0.2078  11.00000  0.05    2.29
Q3    1   0.6606  0.5244  0.7395  11.00000  0.05    2.28
Q4    1   0.4912  0.4005  0.4541  11.00000  0.05    1.95
Q5    1   0.6400  0.5316  0.7206  11.00000  0.05    1.88
;
_shelx_res_checksum                21181
_shelx_hkl_file
;
   0   0   2   23.50    6.50
   0   0   2   13.20    3.90
   0   0   2   28.40    5.60
   0   0  -2   10.80    3.40
   0   0  -2    1.20    3.70
   0   0  -2   12.20    5.90
   0   0   3  485.55   36.90
   0   0   3  496.75   38.30
   0   0   3  548.65   36.20
   0   0  -3  561.04   38.70
   0   0  -3  460.55   36.30
   0   0  -3  552.44   35.70
   0   0   4 3087.59  196.18
   0   0   4 3303.97  193.48
   0   0   4 3008.20  193.98
   0   0  -4 3158.88  196.18
   0   0  -4 3219.78  192.98
   0   0  -4 3069.89  193.98
   0   0   5  602.04   42.50
   0   0   5  557.04   46.10
   0   0   5  551.24   43.40
   0   0  -5  615.84   43.30
   0   0  -5  593.44   42.00
   0   0  -5  620.44   46.60
   0   0   6   66.19   15.60
   0   0   6   74.69   18.90
   0   0   6   74.39   14.60
   0   0  -6   71.89   19.40
   0   0  -6   52.19   12.80
   0   0  -6   46.60   13.60
   0   0   7  880.51   63.69
   0   0   7  985.50   64.39
   0   0   7  786.32   67.49
   0   0  -7  904.81   62.69
   0   0  -7  982.10   64.09
   0   0  -7  898.91   67.99
   0   0   8  396.46   43.30
   0   0   8  409.06   38.90
   0   0   8  394.26   38.30
   0   0  -8  387.66   43.50
   0   0  -8  487.75   36.60
   0   0  -8  437.26   36.60
   0   0   9  103.59   21.10
   0   0   9   93.49   28.20
   0   0   9  107.99   20.30
   0   0  -9   74.89   25.50
   0   0  -9   82.59   19.50
   0   0  -9   84.79   17.80
   0   0  10   18.50   26.30
   0   0  10   12.90   18.90
   0   0  10   18.20   17.10
   0   0 -10   11.80   15.00
   0   0 -10    3.00   14.10
   0   0 -10   12.20   24.70
   0   0  11   16.30   28.50
   0   0  11   11.00   17.20
   0   0  11   11.40   18.60
   0   0 -11   41.80   27.10
   0   0 -11   34.40   16.20
   0   0 -11    4.20   14.70
   0   0  12    1.30   16.50
   0   0  12   33.50   18.80
   0   0 -12   19.40   24.70
   0   0 -12    7.80   14.50
   0   0  13  174.28   29.10
   0   0  13  294.47   34.80
   0   0 -13  245.98   40.80
   0   0 -13  235.98   29.50
   0   0  14   70.09   36.70
   0   0  14   45.50   20.20
   0   0 -14   84.29   20.30
   0   0 -14   72.39   27.40
   0   0  15   -3.80   17.30
   0   0  15    5.80   32.50
   0   0 -15   24.30   16.40
  -1  -1 -15   24.00   16.10
   1   1  15    4.30   24.90
   1   1  15   77.09   65.59
  -1  -1 -14    9.00   14.50
  -1  -1 -14   18.80   24.60
   1   1  14   14.80   35.20
   1   1  14   -3.80   17.90
  -1  -1 -13  -18.30   13.20
  -1  -1 -13    3.60   21.00
   1   1  13   -3.70   17.60
  -1  -1 -12  113.29   29.90
  -1  -1 -12  183.18   26.00
   1   1  12  106.39   25.00
   1   1  12  179.18   29.00
  -1  -1 -11    9.40   16.10
  -1  -1 -11   38.70   17.60
   1   1  11   53.59   23.00
   1   1  11   51.29   36.20
   1   1  11   76.39   31.90
  -1  -1 -10   -6.30   20.80
  -1  -1 -10   21.40   16.00
  -1  -1 -10   -1.40   15.30
   1   1  10   -0.40   19.70
   1   1  10  -17.40   17.00
   1   1  10  -24.20   24.50
  -1  -1  -9  118.09   22.00
  -1  -1  -9  109.39   21.00
  -1  -1  -9   62.89   25.50
   1   1   9  127.69   31.60
   1   1   9  135.09   23.90
   1   1   9  107.19   22.70
  -1  -1  -8   41.60   21.90
  -1  -1  -8   23.30   15.40
  -1  -1  -8   42.90   15.80
   1   1   8   37.90   18.60
   1   1   8   26.70   20.70
   1   1   8   50.49   17.00
  -1  -1  -7  363.36   38.90
  -1  -1  -7  334.47   31.30
  -1  -1  -7  300.17   31.00
   1   1   7  286.17   30.30
   1   1   7  348.97   37.70
   1   1   7  269.87   30.30
  -1  -1  -6  104.49   17.40
  -1  -1  -6   95.19   21.10
   1   1   6  138.29   18.60
   1   1   6  112.69   19.30
  -1  -1  -5 3885.21  242.38
  -1  -1  -5 4045.10  239.78
   1   1   5 3902.71  240.08
   1   1   5 3557.14  239.58
   1   1   5 4048.29  243.28
  -1  -1  -3 1980.70  118.79
  -1  -1  -3 1864.81  119.69
  -1  -1  -3 1943.81  117.99
   1   1   3 1914.71  119.99
   1   1   3 1867.21  118.69
   1   1   3 1784.52  117.89
  -1  -1  -2  378.46   23.50
  -1  -1  -2  297.27   24.40
  -1  -1  -2  317.77   24.50
   1   1   2  347.97   24.70
   1   1   2  348.17   23.70
   1   1   2  320.67   25.10
  -1  -1   2  483.95   28.50
  -1  -1   2  455.65   29.40
  -1  -1   2  480.95   31.70
   1   1  -2  439.96   31.20
   1   1  -2  450.25   29.40
  -1  -1   3 1781.22  115.19
  -1  -1   3 1914.91  111.69
   1   1  -3 1849.21  112.59
   1   1  -3 1697.63  114.89
   1   1  -3 1857.51  111.09
  -1  -1   4  283.17   23.40
  -1  -1   4  320.77   23.40
  -1  -1   4  277.57   29.80
   1   1  -4  305.97   23.60
   1   1  -4  279.57   21.30
   1   1  -4  241.68   27.70
  -1  -1   5   33.40    9.40
  -1  -1   5   23.80   14.50
  -1  -1   5   34.20   10.80
   1   1  -5   39.00    8.10
   1   1  -5   29.00   10.30
   1   1  -5   22.40   15.00
  -1  -1   6  481.15   43.30
  -1  -1   6  516.75   37.90
  -1  -1   6  521.05   38.80
   1   1  -6  529.75   36.20
   1   1  -6  491.55   38.40
   1   1  -6  540.65   43.70
  -1  -1   7   18.90   17.40
  -1  -1   7   34.50   12.20
  -1  -1   7   43.30   14.40
   1   1  -7   33.50   10.30
   1   1  -7   42.10   15.40
   1   1  -7   36.50   17.80
  -1  -1   8   -4.80   13.40
  -1  -1   8    4.50   19.50
  -1  -1   8    0.00   11.70
   1   1  -8   -0.60   12.10
   1   1  -8  -11.30    9.20
   1   1  -8   -6.10   19.50
  -1  -1   9  291.47   29.70
  -1  -1   9  343.07   43.40
  -1  -1   9  341.77   33.60
   1   1  -9  238.58   28.90
   1   1  -9  263.37   27.90
   1   1  -9  340.17   42.50
  -1  -1  10  132.29   21.10
  -1  -1  10  114.39   23.10
  -1  -1  10  105.99   31.90
   1   1 -10  131.49   22.70
   1   1 -10  131.49   29.70
   1   1 -10  102.59   17.70
  -1  -1  11   72.99   29.10
  -1  -1  11   76.79   21.80
  -1  -1  11   79.89   19.70
   1   1 -11   70.79   19.90
   1   1 -11   81.09   16.20
   1   1 -11   17.50   24.20
  -1  -1  12    1.60   15.60
   1   1 -12   20.40   14.30
   1   1 -12    2.30   14.10
   1   1 -12   10.60   21.80
  -1  -1  13   60.09   20.50
  -1  -1  13   52.49   17.90
  -1  -1  13   74.19   34.50
   1   1 -13   16.70   22.80
  -1  -1  14   39.70   17.80
  -1  -1  14   81.79   40.10
   1   1 -14   79.79   30.20
   1   1 -14   40.80   17.80
  -1  -1  15   56.79   40.00
  -1  -1  15   29.80   17.40
   1   1 -15   33.40   16.20
  -2  -2 -15   21.00   16.50
   2   2  15   87.59   63.59
   2   2  15   17.20   24.30
  -2  -2 -14   -6.20   21.70
  -2  -2 -14   44.50   17.90
   2   2  14   20.00   32.20
   2   2  14    3.10   20.20
  -2  -2 -13   15.70   16.30
  -2  -2 -13   -4.90   20.10
   2   2  13   -9.20   19.80
  -2  -2 -12   31.70   23.90
  -2  -2 -12   44.70   20.10
   2   2  12   60.99   25.00
   2   2  12   60.09   23.20
  -2  -2 -11  241.28   44.60
  -2  -2 -11  282.67   35.60
  -2  -2 -11  318.97   34.80
   2   2  11  271.47   43.60
   2   2  11  289.87   41.30
   2   2  11  283.87   37.70
  -2  -2 -10    5.70   24.30
  -2  -2 -10    6.80   17.00
  -2  -2 -10   32.50   24.70
   2   2  10  -15.70   17.90
   2   2  10   12.80   21.90
  -2  -2  -9  607.04   57.99
  -2  -2  -9  482.95   49.70
  -2  -2  -9  686.43   49.90
   2   2   9  582.34   53.49
   2   2   9  547.45   55.69
   2   2   9  467.55   50.29
  -2  -2  -8 1439.06  103.19
  -2  -2  -8 1545.65  107.29
  -2  -2  -8 1655.63  103.39
   2   2   8 1514.55  105.09
   2   2   8 1564.94  109.79
   2   2   8 1461.85  103.89
  -2  -2  -7   -7.10   16.40
  -2  -2  -7  -10.20   12.60
  -2  -2  -7    2.90   13.80
   2   2   7   -5.80   16.70
   2   2   7   13.30   16.20
   2   2   7   -0.80   14.10
  -2  -2  -6  412.16   34.90
  -2  -2  -6  403.46   37.30
  -2  -2  -6  421.86   39.40
   2   2   6  391.66   36.90
   2   2   6  412.96   41.40
   2   2   6  440.96   39.30
  -2  -2  -5 1888.51  121.29
  -2  -2  -5 1860.41  123.19
  -2  -2  -5 1948.01  120.49
   2   2   5 1836.62  120.49
   2   2   5 1784.82  122.89
   2   2   5 2008.60  122.49
   2   2   4 6165.88  378.46
  -2  -2  -3  701.33   48.80
  -2  -2  -3  770.92   52.09
  -2  -2  -3  722.43   51.69
   2   2   3  741.83   52.59
   2   2   3  699.23   50.89
   2   2   3  723.53   49.80
  -2  -2  -2  664.03   44.70
  -2  -2  -2  661.03   42.90
  -2  -2  -2  667.93   45.90
   2   2   2  651.43   44.80
   2   2   2  632.84   43.40
  -2  -2  -1 1124.19   67.79
  -2  -2  -1 1038.70   67.49
  -2  -2  -1 1154.68   69.39
   2   2   1 1014.30   67.49
   2   2   1 1119.19   67.69
  -2  -2   0    4.90    3.90
  -2  -2   0   12.60    3.50
   2   2   0    5.40    3.20
  -2  -2   1  181.98   12.90
  -2  -2   1  180.08   12.10
  -2  -2   1  160.18   11.90
  -2  -2   1  191.68   12.60
   2   2  -1  158.08   12.20
   2   2  -1  167.08   12.50
  -2  -2   2  282.77   20.80
  -2  -2   2  272.07   17.60
  -2  -2   2  266.77   18.90
   2   2  -2  244.68   20.40
   2   2  -2  272.57   18.90
  -2  -2   3  213.28   22.40
  -2  -2   3  203.78   15.60
   2   2  -3  215.78   21.00
   2   2  -3  185.58   15.60
  -2  -2   4   19.70   14.10
  -2  -2   4   19.00    6.50
  -2  -2   4   31.30    5.70
   2   2  -4   27.10   13.70
   2   2  -4   42.50    8.20
  -2  -2   5  188.98   17.10
  -2  -2   5  202.78   17.50
  -2  -2   5  183.18   23.70
   2   2  -5  179.28   18.00
   2   2  -5  269.47   27.30
  -2  -2   6   41.60   17.90
  -2  -2   6   20.80    9.80
  -2  -2   6   25.80    8.70
   2   2  -6   37.80   10.60
   2   2  -6   25.40    5.70
   2   2  -6   20.60   18.80
  -2  -2   7  211.68   22.60
  -2  -2   7  222.28   22.20
  -2  -2   7  234.18   31.30
   2   2  -7  201.28   28.40
   2   2  -7  158.18   27.80
   2   2  -7  199.98   17.10
  -2  -2   8  761.32   55.29
  -2  -2   8  866.51   53.19
  -2  -2   8  778.02   62.19
   2   2  -8  682.23   49.00
   2   2  -8  709.23   62.49
   2   2  -8  755.02   54.69
  -2  -2   9   53.39   14.30
  -2  -2   9   26.10   17.00
  -2  -2   9   40.80   23.60
   2   2  -9   29.80    9.50
   2   2  -9   29.10   15.40
   2   2  -9    4.90   21.20
  -2  -2  10  101.19   17.90
  -2  -2  10   71.29   27.60
  -2  -2  10   99.79   21.10
   2   2 -10   61.59   17.60
   2   2 -10   80.99   26.40
   2   2 -10   83.39   12.70
  -2  -2  11   22.10   28.10
  -2  -2  11   18.00   18.00
  -2  -2  11    8.50   14.50
   2   2 -11   19.00   15.80
   2   2 -11   -0.30   25.00
   2   2 -11   18.20   11.90
  -2  -2  12   15.30   13.90
  -2  -2  12   31.70   17.70
   2   2 -12   10.40   24.00
   2   2 -12   15.60    9.70
   2   2 -12    7.70   15.60
  -2  -2  13  113.59   22.30
  -2  -2  13   32.70   35.50
  -2  -2  13   66.39   17.30
   2   2 -13  111.59   21.60
   2   2 -13   87.59   30.10
  -2  -2  14   28.90   31.80
  -2  -2  14   10.40   14.00
   2   2 -14   -8.80   13.70
  -2  -2  15   -5.20   13.40
  -2  -2  15  -39.30   35.60
   2   2 -15   19.90   15.70
  -3  -3 -14    6.50   15.80
  -3  -3 -14  -21.70   22.50
   3   3  14    1.20   20.50
   3   3  14  -17.00   33.60
  -3  -3 -13   11.70   22.70
  -3  -3 -13   -0.50   13.10
   3   3  13   -8.50   20.40
  -3  -3 -12   -2.30   21.10
  -3  -3 -12   65.79   19.80
   3   3  12   18.00   21.20
  -3  -3 -11  312.47   39.90
  -3  -3 -11  298.77   36.20
  -3  -3 -11  330.97   43.30
   3   3  11  449.56   44.80
   3   3  11  292.77   45.60
   3   3  11  277.07   37.70
  -3  -3 -10  232.88   31.90
  -3  -3 -10  287.57   37.10
  -3  -3 -10  292.17   41.00
   3   3  10  274.77   37.00
   3   3  10  298.27   38.80
   3   3  10  291.07   42.30
  -3  -3  -9  428.16   42.70
  -3  -3  -9  353.36   37.10
  -3  -3  -9  421.06   46.80
   3   3   9  357.06   45.50
   3   3   9  328.47   40.70
   3   3   9  293.47   38.40
  -3  -3  -8 1176.88   78.29
  -3  -3  -8  909.71   77.59
  -3  -3  -8 1135.69   82.99
   3   3   8 1078.49   82.59
   3   3   8 1075.69   80.79
   3   3   8 1054.09   79.29
  -3  -3  -7  113.29   25.80
  -3  -3  -7  135.99   24.20
  -3  -3  -7  127.49   20.40
   3   3   7   82.29   25.50
   3   3   7  148.49   23.10
   3   3   7  114.79   24.00
  -3  -3  -6  321.37   29.00
  -3  -3  -6  271.17   31.80
  -3  -3  -6  258.27   29.30
   3   3   6  256.07   32.10
   3   3   6  228.58   27.90
   3   3   6  288.87   29.50
  -3  -3  -5   85.89   17.10
  -3  -3  -5   96.89   19.00
  -3  -3  -5  130.99   17.90
   3   3   5  130.49   18.80
   3   3   5   81.49   18.40
   3   3   5  116.29   22.40
  -3  -3  -4  270.07   28.60
  -3  -3  -4  281.07   24.80
  -3  -3  -4  290.17   27.90
   3   3   4  279.67   29.50
   3   3   4  330.87   26.00
   3   3   4  206.38   24.90
  -3  -3  -3   46.00   14.00
  -3  -3  -3   13.60   12.00
  -3  -3  -3   22.70    9.20
   3   3   3   31.70   13.00
   3   3   3   29.60   11.90
   3   3   3   -1.70   10.00
  -3  -3  -2  258.77   25.00
  -3  -3  -2  154.28   17.60
  -3  -3  -2  213.68   20.40
   3   3   2  207.58   30.00
   3   3   2  186.98   19.40
   3   3   2  195.18   20.10
  -3  -3  -1  386.46   27.80
  -3  -3  -1  397.66   28.80
  -3  -3  -1  442.86   33.30
   3   3   1  385.76   32.10
   3   3   1  390.36   27.30
   3   3   1  380.86   28.10
  -3  -3   0   27.80    7.30
  -3  -3   0   41.50   10.10
  -3  -3   0   16.40    3.90
   3   3   0   20.50    4.20
   3   3   0   19.60    7.40
   3   3   0   20.40    9.10
  -3  -3   1    9.80    4.40
  -3  -3   1   14.30    6.70
  -3  -3   1   14.10    7.50
  -3  -3   1   17.90    4.10
   3   3  -1   12.40    6.90
   3   3  -1    6.50    6.50
  -3  -3   2  106.59   12.70
  -3  -3   2  100.59   11.60
  -3  -3   2  123.99   11.80
  -3  -3   2  130.49   13.20
   3   3  -2  105.69   11.40
   3   3  -2  102.59   11.40
  -3  -3   3 2719.63  167.58
  -3  -3   3 2850.81  164.28
   3   3  -3 2533.75  166.88
  -3  -3   4 1406.16   87.59
  -3  -3   4 1332.67   84.29
  -3  -3   4 1243.78   82.89
   3   3  -4 1370.76   87.19
  -3  -3   5   35.10   13.70
  -3  -3   5   21.30    6.90
   3   3  -5    8.70   13.30
   3   3  -5   30.20    7.80
  -3  -3   6   45.30    9.80
  -3  -3   6   47.50   18.90
   3   3  -6   57.19   11.30
  -3  -3   7  442.56   35.30
  -3  -3   7  544.55   46.20
  -3  -3   7  475.65   33.40
   3   3  -7  480.75   45.50
  -3  -3   8   29.80   19.10
  -3  -3   8    8.90    9.20
  -3  -3   8   19.00   12.10
   3   3  -8   22.10   12.50
   3   3  -8   -1.90   19.80
  -3  -3   9   -2.50   10.40
  -3  -3   9   -6.20   20.70
  -3  -3   9    7.40   14.10
   3   3  -9   -3.90   19.90
   3   3  -9    8.90   12.90
  -3  -3  10   15.40   16.30
  -3  -3  10    7.50   11.80
  -3  -3  10  -22.40   21.10
   3   3 -10    3.90   14.20
   3   3 -10   15.00   24.70
  -3  -3  11  117.39   33.70
  -3  -3  11   59.79   20.80
  -3  -3  11   63.79   15.00
   3   3 -11   82.09   19.20
   3   3 -11   87.89   28.60
  -3  -3  12    4.30   15.40
  -3  -3  12    2.20   11.20
  -3  -3  12   26.10   28.90
   3   3 -12   15.70   21.30
   3   3 -12   -5.70   13.80
  -3  -3  13   45.60   34.30
  -3  -3  13   46.20   17.90
  -3  -3  13   25.50   13.10
   3   3 -13   52.89   25.70
   3   3 -13   47.00   17.30
  -3  -3  14   -0.20   34.40
  -3  -3  14    3.90   11.00
   3   3 -14    0.20   14.40
  -3  -3  15   46.00   14.70
  -3  -3  15  114.39   43.50
   3   3 -15   86.69   20.80
  -4  -4 -14   53.29   19.80
  -4  -4 -14   85.09   28.20
   4   4  14   23.30   35.10
   4   4  14   55.19   26.80
  -4  -4 -13   86.69   29.10
  -4  -4 -13   98.29   21.60
   4   4  13  104.39   29.60
   4   4  13  121.99   39.10
  -4  -4 -12   42.90   18.50
  -4  -4 -12  -11.20   22.30
   4   4  12   -7.80   21.70
  -4  -4 -11   38.70   26.40
  -4  -4 -11    1.40   17.60
   4   4  11   35.80   23.30
   4   4  11   -0.20   23.00
   4   4  11   34.90   30.00
  -4  -4 -10   76.59   29.60
  -4  -4 -10   81.99   25.50
  -4  -4 -10   70.99   23.10
   4   4  10   50.99   27.40
   4   4  10   59.19   26.10
   4   4  10   63.89   29.10
  -4  -4  -9   45.90   24.00
  -4  -4  -9   56.29   21.50
  -4  -4  -9   62.89   20.10
   4   4   9   69.39   29.70
   4   4   9   62.69   26.30
   4   4   9   43.10   26.20
  -4  -4  -8  207.18   29.30
  -4  -4  -8  187.48   31.60
  -4  -4  -8  156.18   29.10
   4   4   8  190.28   31.60
   4   4   8  206.78   30.50
   4   4   8  155.38   31.90
  -4  -4  -7   17.60   18.40
  -4  -4  -7    9.60   18.00
  -4  -4  -7  -12.00   14.80
   4   4   7    0.50   19.40
   4   4   7   -8.70   17.10
   4   4   7   12.20   20.20
  -4  -4  -6  423.66   44.40
  -4  -4  -6  494.15   38.50
  -4  -4  -6  529.35   43.40
   4   4   6  446.76   40.40
   4   4   6  437.96   45.10
   4   4   6  463.75   46.50
  -4  -4  -5  700.03   49.50
  -4  -4  -5  690.13   54.59
  -4  -4  -5  682.43   55.09
   4   4   5  672.63   55.69
   4   4   5  722.33   55.19
   4   4   5  672.63   52.09
  -4  -4  -4   32.70   15.10
  -4  -4  -4    9.50   13.70
  -4  -4  -4    0.90    9.10
   4   4   4   28.20   11.70
   4   4   4   23.30   14.10
   4   4   4    4.70   11.30
  -4  -4  -3   69.49   14.20
   4   4   3   51.89   13.60
  -4  -4  -2  277.27   25.80
  -4  -4  -2  283.37   24.70
  -4  -4  -2  400.26   33.50
   4   4   2  378.46   36.90
   4   4   2  336.27   26.70
   4   4   2  298.17   25.90
  -4  -4   1   56.59   10.60
  -4  -4   1   73.49    6.70
  -4  -4   1   61.29   11.70
   4   4  -1   58.59   10.90
   4   4  -1   62.19   12.90
  -4  -4   2 1081.19   64.79
  -4  -4   2  980.60   62.99
  -4  -4   2  930.71   62.39
  -4  -4   2 1049.20   63.99
   4   4  -2  989.70   63.29
   4   4  -2  960.60   63.59
  -4  -4   3 3799.52  221.38
  -4  -4   3 3595.94  221.88
  -4  -4   3 3493.95  222.48
  -4  -4   3 3535.65  222.68
   4   4  -3 3655.73  220.18
   4   4  -3 3699.13  222.08
  -4  -4   4 1420.36   86.19
  -4  -4   4 1464.85   90.69
  -4  -4   4 1297.17   87.89
  -4  -4   4 1340.57   87.09
   4   4  -4 1456.55   89.79
  -4  -4   5  269.77   22.20
  -4  -4   5  224.58   19.90
  -4  -4   5  272.37   28.10
   4   4  -5  260.27   26.90
  -4  -4   6  186.18   25.20
  -4  -4   6  216.88   22.00
  -4  -4   6  195.68   19.00
   4   4  -6  264.87   28.50
  -4  -4   7   62.39   19.40
  -4  -4   7   66.79   11.80
   4   4  -7   67.49   19.10
  -4  -4   8   12.00   10.90
  -4  -4   8   16.00   21.10
   4   4  -8    5.60   11.30
   4   4  -8   33.20   21.00
  -4  -4   9   76.09   16.50
  -4  -4   9   37.30   25.40
   4   4  -9   71.09   26.10
   4   4  -9   55.89   15.60
  -4  -4  10   66.19   28.80
  -4  -4  10   93.09   18.80
   4   4 -10   96.19   26.80
   4   4 -10   90.39   18.80
  -4  -4  11   -7.10   27.80
  -4  -4  11   18.90   27.40
  -4  -4  11   14.90   17.10
   4   4 -11   23.40   16.10
   4   4 -11   28.70   24.70
  -4  -4  12   54.79   18.50
  -4  -4  12   48.50   32.70
   4   4 -12   37.70   16.70
   4   4 -12   26.00   22.70
  -4  -4  13   80.79   19.80
  -4  -4  13   72.39   36.80
   4   4 -13   38.30   17.40
  -4  -4  14  -27.10   29.40
   4   4 -14   17.60   15.70
  -4  -4  15   72.69   36.50
   4   4 -15   61.39   19.00
  -5  -5 -14   17.50   15.60
  -5  -5 -14    8.90   25.00
   5   5  14   45.40   27.00
   5   5  14  -14.00   35.20
  -5  -5 -13   69.69   21.80
  -5  -5 -13   26.30   24.70
   5   5  13   70.89   38.70
   5   5  13    8.80   25.30
  -5  -5 -12    6.80   18.10
  -5  -5 -12   11.90   24.10
   5   5  12  -13.00   23.50
  -5  -5 -11   29.20   25.30
  -5  -5 -11   61.39   22.20
   5   5  11    8.10   22.80
  -5  -5 -10   19.70   21.80
  -5  -5 -10   -4.40   21.70
  -5  -5 -10   43.70   24.60
   5   5  10   -2.70   22.90
   5   5  10   49.99   28.50
   5   5  10   58.39   30.60
  -5  -5  -9   31.40   24.00
  -5  -5  -9   64.59   24.90
  -5  -5  -9   26.70   19.00
   5   5   9   96.19   29.70
   5   5   9   32.40   25.10
  -5  -5  -8  143.09   28.70
  -5  -5  -8   98.69   26.20
  -5  -5  -8  134.99   24.80
   5   5   8  112.89   28.50
   5   5   8  173.48   31.70
   5   5   8  112.09   29.70
  -5  -5  -7   46.00   22.60
  -5  -5  -7   22.90   15.70
  -5  -5  -7   33.50   21.40
   5   5   7   41.60   23.60
   5   5   7   47.60   25.10
   5   5   7   37.60   22.00
  -5  -5  -6  979.60   71.79
  -5  -5  -6  972.20   67.29
  -5  -5  -6  946.61   73.89
   5   5   6  899.41   72.59
   5   5   6  985.50   74.99
   5   5   6  971.30   70.99
  -5  -5  -5 1688.73  117.19
  -5  -5  -5 1779.92  112.49
   5   5   5 1613.24  122.29
   5   5   5 1735.73  113.59
   5   5   5 1807.22  115.99
  -5  -5  -4 1872.01  122.59
  -5  -5  -4 1930.61  125.89
  -5  -5  -4 1884.11  120.59
   5   5   4 1984.20  126.09
   5   5   4 1749.22  122.29
   5   5   4 1968.10  121.89
  -5  -5  -3   -3.50   10.80
  -5  -5  -3   -6.30   12.00
  -5  -5  -3    3.90    9.20
   5   5   3   -6.50   12.10
   5   5   3   -8.00   10.40
   5   5   3    6.30   11.10
  -5  -5  -2 1297.17   88.69
  -5  -5  -2 1453.05   94.19
  -5  -5  -2 1359.86   88.59
   5   5   2 1458.35   88.29
   5   5   2 1407.56   89.79
  -5  -5  -1 9999.00  614.14
  -5  -5   1  490.05   34.90
  -5  -5   1  563.14   39.90
   5   5  -1  461.75   34.90
  -5  -5   2  147.39   15.20
  -5  -5   2  200.68   18.20
  -5  -5   2  180.58   14.70
  -5  -5   2  196.88   20.20
   5   5  -2  190.08   18.20
   5   5  -2  183.08   17.90
  -5  -5   3   65.09   11.40
  -5  -5   3   42.00   10.30
  -5  -5   3   58.49   10.40
  -5  -5   3   54.19   10.40
   5   5  -3   54.89   10.20
   5   5  -3   67.49    9.00
  -5  -5   4  599.44   38.00
  -5  -5   4  509.15   40.10
  -5  -5   4  479.55   40.10
  -5  -5   4  545.45   38.40
   5   5  -4  528.75   38.00
   5   5  -4  552.64   34.90
  -5  -5   5  166.28   23.40
  -5  -5   5  134.19   17.30
  -5  -5   5  197.48   23.20
  -5  -5   5  170.08   16.70
  -5  -5   5  187.08   16.90
  -5  -5   6  244.18   29.30
  -5  -5   6  228.48   21.40
  -5  -5   6  232.68   31.00
  -5  -5   6  231.18   23.20
   5   5  -6  299.37   29.80
  -5  -5   8  325.17   27.00
  -5  -5   8  323.17   30.50
  -5  -5   8  258.67   37.00
  -5  -5   8  268.27   38.90
   5   5  -8  267.57   34.80
  -5  -5   9  170.98   31.30
  -5  -5   9  104.89   32.50
  -5  -5   9   75.89   18.70
  -5  -5   9   95.79   16.90
   5   5  -9  100.09   27.80
  -5  -5  10   16.20   25.80
  -5  -5  10   13.90   16.00
  -5  -5  10    1.20   13.90
  -5  -5  10   11.00   29.90
   5   5 -10  -33.10   21.80
  -5  -5  11    5.70   14.40
  -5  -5  11   29.50   27.10
  -5  -5  11   -0.30   16.20
  -5  -5  11  -16.10   28.70
  -5  -5  12    4.40   27.60
  -5  -5  12   -4.10   15.60
  -5  -5  12    1.30   27.10
  -5  -5  12   23.80   16.70
  -5  -5  13   30.30   18.50
  -5  -5  13   54.69   36.10
  -5  -5  13   49.50   18.50
  -5  -5  14   13.30   29.90
  -5  -5  14   37.00   19.10
  -5  -5  15   -5.00   33.30
  -5  -5  15  -11.30   16.10
  -6  -6 -13   21.00   26.40
  -6  -6 -13    4.80   18.90
   6   6  13   32.30   25.90
   6   6  13   44.60   38.10
  -6  -6 -12  187.88   32.00
  -6  -6 -12  154.28   35.00
   6   6  12  142.99   35.40
  -6  -6 -11   33.40   25.10
  -6  -6 -11   14.70   19.80
   6   6  11   58.09   28.50
  -6  -6 -10    8.70   23.80
  -6  -6 -10    7.50   17.90
  -6  -6 -10   21.00   24.70
   6   6  10   10.90   24.70
   6   6  10    7.60   22.80
  -6  -6  -9   65.39   27.80
  -6  -6  -9   43.50   26.80
  -6  -6  -9   49.99   20.60
   6   6   9   70.69   28.00
   6   6   9   68.59   27.90
   6   6   9   48.40   27.20
  -6  -6  -8  -16.60   21.00
  -6  -6  -8  -27.50   20.60
  -6  -6  -8  -16.20   14.70
   6   6   8   34.10   26.90
   6   6   8   15.00   38.10
   6   6   8    8.60   25.40
  -6  -6  -7   28.50   21.50
  -6  -6  -7  -22.80   18.30
  -6  -6  -7  -24.20   13.50
   6   6   7   14.80   21.60
   6   6   7  -10.40   21.20
   6   6   7  -14.40   19.80
  -6  -6  -6  697.33   55.79
  -6  -6  -6  710.03   59.39
  -6  -6  -6  748.93   64.99
   6   6   6  746.23   58.99
   6   6   6  877.01   68.59
   6   6   6  701.63   61.69
  -6  -6  -5 6740.43  414.66
  -6  -6  -5 6719.53  418.06
   6   6   5 6728.83  415.36
   6   6   5 6664.23  422.56
   6   6   5 6808.02  414.26
  -6  -6  -4 1437.06   96.09
  -6  -6  -4 1530.55  101.79
  -6  -6  -4 1463.55   94.19
   6   6   4 1434.86  101.09
   6   6   4 1394.66   95.19
   6   6   4 1393.56   95.59
  -6  -6  -3  172.18   20.30
  -6  -6  -3  174.48   24.90
  -6  -6  -3  202.18   22.30
   6   6   3  215.98   21.80
   6   6   3  187.88   21.80
   6   6   3  127.49   22.90
  -6  -6  -2   53.99   16.30
  -6  -6  -2   65.89   13.40
  -6  -6  -2   45.70   11.80
   6   6   2   50.09   15.90
   6   6   2   68.69   17.40
   6   6   2   48.60   10.80
  -6  -6  -1  682.53   53.89
  -6  -6  -1  682.23   49.80
  -6  -6  -1  691.33   44.80
   6   6   1  672.03   47.80
   6   6   1  674.83   44.00
   6   6   1  694.23   52.19
  -6  -6   0  703.73   48.30
  -6  -6   0  711.63   54.09
   6   6   0  678.83   51.29
   6   6   0  713.23   48.60
  -6  -6   1   34.90   10.70
  -6  -6   1   34.90   12.80
   6   6  -1   15.50   10.20
   6   6  -1   21.30   11.80
  -6  -6   2 1495.95   88.89
  -6  -6   2 1458.95   92.59
  -6  -6   2 1339.67   89.19
  -6  -6   2 1467.35   95.29
   6   6  -2 1424.36   92.69
   6   6  -2 1540.25   92.99
  -6  -6   3  257.07   20.00
  -6  -6   3  209.78   20.70
  -6  -6   3  243.98   24.10
  -6  -6   3  224.08   22.10
   6   6  -3  256.37   22.40
   6   6  -3  222.08   21.10
  -6  -6   4   39.90   12.10
  -6  -6   4   47.60   12.90
  -6  -6   4   59.69   12.50
  -6  -6   4   65.29   12.20
   6   6  -4   40.20   11.20
   6   6  -4   59.19    8.90
  -6  -6   5  146.89   18.20
  -6  -6   5  151.28   21.20
  -6  -6   5  150.38   21.10
  -6  -6   5  169.28   17.00
  -6  -6   5  146.19   16.20
   6   6  -5  156.38   18.40
  -6  -6   6  283.77   31.20
  -6  -6   6  249.18   25.70
  -6  -6   6  258.57   31.10
  -6  -6   6  289.57   24.30
  -6  -6   7   -1.70   11.80
  -6  -6   7   -3.10   17.10
  -6  -6   7   12.00    9.80
  -6  -6   7  -19.40   19.90
  -6  -6   8   56.59   12.50
  -6  -6   8   60.59   23.70
  -6  -6   8   51.89   26.40
  -6  -6   8   49.40   16.00
  -6  -6   9   62.69   25.70
  -6  -6   9   35.70   12.80
  -6  -6   9   21.50   26.90
  -6  -6   9   35.80   16.40
  -6  -6  10  -25.60   23.10
  -6  -6  10   11.20   13.30
  -6  -6  10   16.30   29.60
  -6  -6  10   -4.30   15.60
  -6  -6  11   26.90   25.20
  -6  -6  11   23.90   30.00
  -6  -6  11   20.40   14.50
  -6  -6  11    3.00   16.50
  -6  -6  12   68.19   18.50
  -6  -6  12   31.00   19.00
  -6  -6  12   61.59   34.20
  -6  -6  12  126.09   31.80
  -6  -6  13    2.20   17.00
  -6  -6  13   -3.40   29.40
  -6  -6  13   -0.80   15.10
  -6  -6  14    2.40   17.60
  -6  -6  14   24.60   35.20
  -7  -7 -13   15.90   22.60
  -7  -7 -13    9.20   18.00
   7   7  13  -19.70   30.80
   7   7  13    2.90   26.10
  -7  -7 -12   36.50   19.60
  -7  -7 -12  -37.00   18.00
   7   7  12   31.50   30.00
   7   7  12   11.20   24.60
  -7  -7 -11  144.09   28.20
  -7  -7 -11   98.49   28.00
   7   7  11  138.49   31.20
  -7  -7 -10  370.96   46.50
  -7  -7 -10  464.65   46.10
   7   7  10  282.27   56.99
   7   7  10  452.65   53.29
  -7  -7  -9  928.11   66.19
  -7  -7  -9  830.62   70.99
  -7  -7  -9  834.72   77.29
   7   7   9  766.52   76.69
   7   7   9  748.33   74.79
   7   7   9  768.42   78.79
  -7  -7  -8    5.70   25.50
  -7  -7  -8   14.30   19.20
  -7  -7  -8    0.00   22.10
   7   7   8    8.90   27.30
   7   7   8   20.40   25.10
   7   7   8   -5.10   25.00
  -7  -7  -7  -18.30   21.30
  -7  -7  -7  -21.70   15.90
  -7  -7  -7  -34.90   17.90
   7   7   7    8.30   21.50
   7   7   7  -16.80   21.40
   7   7   7   31.00   24.60
  -7  -7  -6  921.91   75.29
  -7  -7  -6  884.91   63.19
  -7  -7  -6  789.12   66.19
   7   7   6  865.11   68.29
   7   7   6  802.42   67.99
   7   7   6  911.41   76.49
  -7  -7  -5  402.26   39.20
  -7  -7  -5  341.17   35.40
   7   7   5  250.17   37.10
   7   7   5  413.36   38.30
   7   7   5  395.46   38.60
  -7  -7  -4  750.22   59.19
  -7  -7  -4  885.31   58.59
   7   7   4  770.42   67.59
   7   7   4  836.12   59.79
   7   7   4  793.12   59.69
  -7  -7  -3  146.59   20.00
  -7  -7  -3  101.29   17.10
  -7  -7  -3  113.29   22.50
   7   7   3  125.89   19.20
   7   7   3   85.09   16.00
   7   7   3  123.49   24.70
  -7  -7  -2 1608.24  103.19
  -7  -7  -2 1527.35  111.89
  -7  -7  -2 1720.03  106.09
   7   7   2 1671.53  111.09
   7   7   2 1649.73  102.59
   7   7   2 1615.04  106.09
  -7  -7  -1  135.99   13.20
  -7  -7  -1  113.99   23.20
  -7  -7  -1  145.69   19.00
   7   7   1  124.99   13.20
   7   7   1  113.69   17.20
   7   7   1   80.99   18.10
  -7  -7   0  184.88   25.90
  -7  -7   0  132.39   17.20
   7   7   0   87.19   16.10
   7   7   0  152.18   21.20
  -7  -7   1  734.63   54.69
  -7  -7   1  836.12   61.19
   7   7  -1  891.51   60.49
   7   7  -1  787.52   55.59
  -7  -7   2  208.38   22.50
  -7  -7   2  212.18   25.90
   7   7  -2  229.58   23.30
   7   7  -2  269.77   25.00
  -7  -7   3   76.19   14.10
  -7  -7   3   84.49   16.80
  -7  -7   3   71.69    9.80
  -7  -7   3   54.29   10.40
   7   7  -3   66.19   12.30
   7   7  -3   44.70   11.80
  -7  -7   4    9.20   10.30
  -7  -7   4    8.70   12.10
  -7  -7   4    6.10   10.20
  -7  -7   4    5.10    9.30
   7   7  -4   -7.20    9.40
   7   7  -4    2.90    7.60
  -7  -7   5   61.39   13.90
  -7  -7   5   68.29   16.20
  -7  -7   5   45.90   14.40
  -7  -7   5   53.89   13.90
   7   7  -5   37.00    8.00
   7   7  -5   53.29   15.10
  -7  -7   6   88.89   14.70
  -7  -7   6  102.49   21.20
  -7  -7   6   85.49   20.70
  -7  -7   6   74.99   16.30
  -7  -7   7  121.29   16.20
  -7  -7   7  110.89   24.40
  -7  -7   7   59.99   17.20
  -7  -7   7   69.99   22.70
  -7  -7   8   -4.90   22.80
  -7  -7   8  -14.00   19.70
  -7  -7   8   11.80   14.60
  -7  -7   8   -9.10   10.30
  -7  -7   9    3.60   15.40
  -7  -7   9    2.50   11.70
  -7  -7   9   29.40   27.30
  -7  -7   9   31.30   24.70
  -7  -7  10   24.50   24.20
  -7  -7  10    3.00   12.30
  -7  -7  10  -24.20   26.00
  -7  -7  10   23.70   16.30
  -7  -7  11   30.90   28.10
  -7  -7  11   68.19   16.40
  -7  -7  11   39.40   24.50
  -7  -7  11   25.30   17.30
  -7  -7  12   -8.00   17.30
  -7  -7  12    5.50   30.50
  -7  -7  12   38.40   29.50
  -7  -7  12   36.30   23.60
  -7  -7  13   -8.00   31.40
  -7  -7  13   89.09   20.10
  -7  -7  13   26.50   18.80
  -7  -7  14    4.30   27.80
  -7  -7  14   27.70   19.70
  -8  -8 -12   74.39   29.70
  -8  -8 -12   68.69   24.50
   8   8  12   80.49   38.50
   8   8  12  104.79   33.00
  -8  -8 -11  -42.30   19.90
  -8  -8 -11   20.30   21.30
   8   8  11   -6.00   27.70
   8   8  11   11.30   29.30
  -8  -8 -10   11.60   21.10
  -8  -8 -10   19.90   20.90
   8   8  10   50.69   27.30
   8   8  10   24.90   27.30
  -8  -8  -9   78.79   26.50
  -8  -8  -9   47.70   18.90
  -8  -8  -9   38.40   28.60
   8   8   9   59.59   30.60
   8   8   9   83.79   32.90
  -8  -8  -8    1.10   19.70
  -8  -8  -8    2.20   17.50
  -8  -8  -8   -7.40   24.60
   8   8   8  -19.50   23.20
   8   8   8   -0.60   41.50
   8   8   8   22.30   23.80
  -8  -8  -7  107.29   31.20
  -8  -8  -7  193.88   27.40
  -8  -8  -7  172.98   31.20
   8   8   7  117.89   32.80
   8   8   7  147.39   31.00
   8   8   7  138.89   32.60
  -8  -8  -6  325.77   52.59
  -8  -8  -6  189.78   28.30
  -8  -8  -6  270.67   33.50
   8   8   6  246.38   39.00
   8   8   6  155.78   33.80
   8   8   6  223.88   33.80
  -8  -8  -5   74.59   20.70
  -8  -8  -5   76.19   27.30
  -8  -8  -5   66.39   18.60
   8   8   5   86.79   21.90
   8   8   5   92.79   29.00
  -8  -8  -4   22.40   15.00
  -8  -8  -4   41.80   25.20
  -8  -8  -4   21.80   15.70
   8   8   4   18.60   16.30
   8   8   4   26.90   24.00
   8   8   4   30.50   19.20
  -8  -8  -3  262.37   25.00
  -8  -8  -3  139.59   28.00
  -8  -8  -3  171.08   23.10
   8   8   3  167.18   30.20
   8   8   3  215.98   26.60
   8   8   3  197.68   21.60
  -8  -8  -2  158.38   28.20
  -8  -8  -2  303.87   29.40
  -8  -8  -2  249.38   23.70
   8   8   2  259.67   22.70
   8   8   2  264.07   29.50
   8   8   2  385.56   37.90
  -8  -8   0   65.09   14.30
  -8  -8   0   42.70   21.70
   8   8   0   34.70   16.50
   8   8   0   35.60   14.00
  -8  -8   1  962.20   66.79
  -8  -8   1 1018.10   73.79
   8   8  -1  984.30   70.39
   8   8  -1  937.71   66.69
  -8  -8   2   60.79   19.70
  -8  -8   2   77.69   16.00
   8   8  -2   52.99   14.70
   8   8  -2   61.59   16.00
  -8  -8   3  131.89   14.30
  -8  -8   3  157.68   20.70
  -8  -8   3  144.49   13.60
  -8  -8   3  172.08   25.70
   8   8  -3  202.18   21.20
   8   8  -3  161.78   19.70
  -8  -8   4  338.77   30.20
  -8  -8   4  400.46   37.10
  -8  -8   4  369.56   33.30
  -8  -8   4  407.36   30.00
   8   8  -4  389.26   31.70
   8   8  -4  361.26   33.10
  -8  -8   5  622.14   45.10
  -8  -8   5  562.24   42.60
  -8  -8   5  541.65   46.70
  -8  -8   5  492.35   43.10
   8   8  -5  579.94   39.70
   8   8  -5  548.65   43.70
  -8  -8   6   27.70   17.20
  -8  -8   6   10.50   17.00
  -8  -8   6   44.00   12.50
  -8  -8   6   41.90   15.40
   8   8  -6   20.30   14.30
  -8  -8   7   17.20   11.80
  -8  -8   7   15.70   12.00
  -8  -8   7   28.40   15.80
  -8  -8   7   30.00   20.50
  -8  -8   8   43.30   23.70
  -8  -8   8   82.49   25.70
  -8  -8   8   50.39   18.10
  -8  -8   8   58.89   14.50
  -8  -8   9   -4.80   22.90
  -8  -8   9    6.70   15.80
  -8  -8   9   -1.20   12.30
  -8  -8   9  -28.50   18.60
  -8  -8  10   11.40   16.60
  -8  -8  10   24.80   12.90
  -8  -8  10   49.40   25.90
  -8  -8  10   25.30   23.10
  -8  -8  11   -5.50   21.50
  -8  -8  11  -27.90   23.80
  -8  -8  11   25.00   13.80
  -8  -8  11   -6.10   16.00
  -8  -8  12  122.29   29.80
  -8  -8  12   60.39   33.60
  -8  -8  12   89.19   18.90
  -8  -8  12   42.40   19.80
  -8  -8  13   58.99   17.30
  -8  -8  13   19.70   20.80
  -8  -8  13   20.10   30.30
  -8  -8  14   34.50   21.00
  -8  -8  14   13.00   30.80
   9   9  12   52.09   30.30
   9   9  12   90.59   38.60
  -9  -9 -11   21.70   19.00
  -9  -9 -11   11.70   22.90
   9   9  11   24.20   30.30
   9   9  11  -11.50   26.10
  -9  -9 -10  -10.20   21.00
  -9  -9 -10   -7.60   16.70
   9   9  10    5.40   28.30
   9   9  10   96.59   43.30
   9   9  10   14.60   30.70
  -9  -9  -9   36.40   21.40
  -9  -9  -9   26.30   29.40
  -9  -9  -9   20.70   20.00
   9   9   9   30.90   31.00
   9   9   9   77.19   31.60
   9   9   9   43.90   26.50
  -9  -9  -8   11.30   26.70
  -9  -9  -8   19.90   17.30
  -9  -9  -8   13.20   20.00
   9   9   8   58.49   26.30
   9   9   8   30.30   27.50
  -9  -9  -7  152.18   29.60
  -9  -9  -7  229.08   30.80
  -9  -9  -7  196.98   39.70
   9   9   7  216.48   35.00
   9   9   7  224.08   38.90
   9   9   7  200.18   39.70
  -9  -9  -6  264.07   34.90
  -9  -9  -6  343.07   44.90
  -9  -9  -6  347.37   36.20
   9   9   6  273.57   37.20
   9   9   6  241.98   38.90
   9   9   6  262.47   39.30
  -9  -9  -5   19.70   17.80
  -9  -9  -5    6.60   16.00
  -9  -9  -5   18.10   25.60
   9   9   5   31.20   22.90
   9   9   5   25.00   21.10
   9   9   5   23.20   23.90
  -9  -9  -4  218.58   27.30
  -9  -9  -4  255.47   29.10
  -9  -9  -4  327.77   50.89
   9   9   4  280.07   29.40
   9   9   4  152.18   31.40
   9   9   4  246.08   32.00
  -9  -9  -3  149.59   34.90
  -9  -9  -3   88.49   19.90
  -9  -9  -3  116.69   17.60
   9   9   3  112.89   17.80
   9   9   3   59.19   24.30
   9   9   3  123.19   23.30
  -9  -9  -2  264.17   39.10
  -9  -9  -2  242.08   27.80
   9   9   2  294.17   25.80
   9   9   2  361.36   50.19
   9   9   2  230.58   29.00
   9   9   2  226.78   22.80
  -9  -9  -1  365.96   43.20
  -9  -9  -1  449.36   38.90
   9   9   1  402.06   28.10
   9   9   1  417.86   37.80
   9   9   1  347.37   38.70
   9   9   1  431.06   28.00
  -9  -9   0 1710.93  120.99
  -9  -9   0 1699.73  111.39
   9   9   0 1744.53  115.89
   9   9   0 1685.53  112.39
  -9  -9   1 1709.13  107.99
  -9  -9   1 1527.85  114.59
   9   9  -1 1596.54  107.79
   9   9  -1 1704.83  111.89
  -9  -9   2  786.02   53.09
  -9  -9   2  591.64   59.89
   9   9  -2  644.24   52.69
   9   9  -2  688.93   53.59
  -9  -9   3    8.30   15.00
  -9  -9   3   11.30   19.80
   9   9  -3   20.50   14.90
   9   9  -3    0.20   12.30
  -9  -9   4   80.49   17.80
  -9  -9   4   63.09   12.30
  -9  -9   4   40.80   20.50
  -9  -9   4   81.39   12.10
   9   9  -4   87.19   16.00
   9   9  -4   84.49   17.90
  -9  -9   5   56.19   19.70
  -9  -9   5   90.09   18.80
  -9  -9   5   93.49   15.90
  -9  -9   5   86.19   16.80
   9   9  -5   91.89   14.60
   9   9  -5  108.09   19.10
  -9  -9   6   -3.80   15.00
  -9  -9   6   14.60   14.70
  -9  -9   6   13.70   18.50
  -9  -9   6   21.50   15.50
   9   9  -6   28.20   14.30
  -9  -9   7   76.69   17.10
  -9  -9   7  101.99   22.50
  -9  -9   7   95.49   20.50
  -9  -9   7   86.99   22.30
  -9  -9   7   86.09   16.60
  -9  -9   8  130.69   26.60
  -9  -9   8   90.29   20.70
  -9  -9   8   92.79   17.70
  -9  -9   8  112.59   25.80
  -9  -9   9  -13.00   21.90
  -9  -9   9   26.70   20.50
  -9  -9   9    5.50   11.50
  -9  -9   9   44.80   18.50
  -9  -9  10    5.60   17.50
  -9  -9  10   -6.60   25.20
  -9  -9  10   18.30   13.00
  -9  -9  10   28.10   21.90
  -9  -9  11  -11.40   17.00
  -9  -9  11  -34.20   25.10
  -9  -9  11   59.59   29.80
  -9  -9  12    9.10   29.00
  -9  -9  12   61.59   16.80
  -9  -9  12    4.50   19.10
  -9  -9  12   83.59   25.80
  -9  -9  13    0.70   17.80
  -9  -9  13  -28.40   29.20
  10  10  11   98.79   34.30
  10  10  11  139.79   40.50
 -10 -10 -10   52.69   23.70
  10  10  10   40.40   31.90
  10  10  10   43.90   33.10
 -10 -10  -9   11.40   29.00
 -10 -10  -9    1.20   19.60
  10  10   9   16.10   28.60
  10  10   9   -1.80   30.20
  10  10   9   84.69   28.00
 -10 -10  -8   -0.30   20.00
 -10 -10  -8   13.70   16.90
 -10 -10  -8   27.90   58.09
  10  10   8   36.20   27.00
  10  10   8   47.40   24.80
  10  10   8   28.30   30.40
 -10 -10  -7   32.80   30.30
 -10 -10  -7   12.40   19.30
 -10 -10  -7   10.50   17.70
  10  10   7   -5.40   21.80
  10  10   7   10.90   25.50
  10  10   7   57.09   23.50
 -10 -10  -6  279.87   33.20
 -10 -10  -6  218.38   41.80
 -10 -10  -6  213.18   29.80
  10  10   6  277.77   35.20
  10  10   6  289.07   37.50
  10  10   6  226.78   41.50
 -10 -10  -5   79.09   49.60
 -10 -10  -5  108.49   21.70
  10  10   5  114.29   32.40
  10  10   5  148.59   27.50
  10  10   5  116.69   23.60
  10  10   5  105.99   27.60
 -10 -10  -4  960.50   66.99
 -10 -10  -4 1260.67  107.89
  10  10   4  805.52   70.29
  10  10   4  859.51   66.59
  10  10   4  830.62   63.19
  10  10   4  932.81   80.49
 -10 -10  -3 3089.99  213.98
 -10 -10  -3 3313.07  204.38
  10  10   3 3167.48  209.08
  10  10   3 3291.27  200.48
  10  10   3 3223.68  211.68
  10  10   3 3159.28  199.18
 -10 -10  -2  541.55   44.60
 -10 -10  -2  613.14   61.79
  10  10   2  576.74   55.09
  10  10   2  467.25   47.40
  10  10   2  542.35   38.00
  10  10   2  463.15   37.00
 -10 -10  -1   24.80   16.70
 -10 -10  -1   82.89   27.90
  10  10   1   59.99   23.40
  10  10   1   77.19   20.40
 -10 -10   0  920.11   78.09
 -10 -10   0  876.21   65.19
  10  10   0  856.21   69.89
  10  10   0  893.51   67.09
 -10 -10   1  296.67   40.30
 -10 -10   1  203.38   28.00
  10  10  -1  265.87   31.40
  10  10  -1  260.57   33.50
 -10 -10   2   23.10   21.30
 -10 -10   2   10.80   14.70
  10  10  -2   15.60   16.10
  10  10  -2   -2.80   14.80
 -10 -10   3   20.00   14.90
 -10 -10   3   54.59   23.40
  10  10  -3   44.00   16.60
  10  10  -3   29.40   18.00
 -10 -10   4  118.09   21.50
 -10 -10   4  111.39   25.70
  10  10  -4  118.99   18.70
  10  10  -4   86.99   19.60
 -10 -10   5   84.39   14.70
 -10 -10   5   71.59   13.60
 -10 -10   5  101.89   21.40
 -10 -10   5  107.89   24.00
  10  10  -5   88.29   19.10
  10  10  -5   78.89   15.90
 -10 -10   6    5.40   14.20
 -10 -10   6   -4.30   16.50
 -10 -10   6   -5.40   15.60
 -10 -10   6   16.80   13.90
  10  10  -6   20.30   16.10
  10  10  -6    4.80    9.80
 -10 -10   7   84.39   18.40
 -10 -10   7   68.89   20.40
 -10 -10   7   77.29   20.70
 -10 -10   7   71.49   19.60
 -10 -10   7   91.49   17.80
 -10 -10   8   24.50   17.40
 -10 -10   8   23.70   19.30
 -10 -10   8   14.40   12.10
 -10 -10   8   12.00   11.90
 -10 -10   8   26.50   19.00
 -10 -10   9    2.00   19.90
 -10 -10   9  -10.90   19.70
 -10 -10   9   14.90   17.10
 -10 -10   9   16.70   12.70
 -10 -10  10  -16.20   17.30
 -10 -10  10   32.50   21.50
 -10 -10  10   23.10   24.90
 -10 -10  10   13.80   24.50
 -10 -10  11   38.00   19.50
 -10 -10  11   21.70   27.20
 -10 -10  11   34.40   15.60
 -10 -10  12   34.20   30.50
 -10 -10  12    9.20   19.20
  11  11  10  -43.10   26.50
  11  11  10  -26.40   28.70
 -11 -11  -9   72.89   24.40
  11  11   9   78.09   27.50
  11  11   9   29.60   33.20
  11  11   9   44.80   30.70
 -11 -11  -8  243.98   34.80
 -11 -11  -8  263.47   47.80
  11  11   8  239.08   40.40
  11  11   8  261.17   38.30
  11  11   8  236.78   46.90
 -11 -11  -7  841.62   67.79
 -11 -11  -7  809.12   86.79
  11  11   7  973.70   71.89
  11  11   7  801.12   83.99
  11  11   7  869.01   74.19
 -11 -11  -6  187.38   28.90
 -11 -11  -6  229.58   43.50
  11  11   6  184.98   28.50
  11  11   6  164.18   30.80
  11  11   6  195.78   40.70
 -11 -11  -5  451.25   55.59
 -11 -11  -5  304.87   36.70
  11  11   5  371.96   39.40
  11  11   5  392.86   39.70
  11  11   5  344.77   49.40
 -11 -11  -4  691.53   54.99
 -11 -11  -4  781.32   92.89
  11  11   4  719.03   53.49
  11  11   4  489.25   59.69
  11  11   4  716.53   59.89
  11  11   4  684.93   50.69
 -11 -11  -3  209.98   39.30
 -11 -11  -3  238.68   33.60
  11  11   3  236.78   24.10
  11  11   3  267.47   39.90
  11  11   3  219.18   32.40
  11  11   3  229.08   24.80
 -11 -11  -2   37.30   18.70
 -11 -11  -2   63.59   32.90
  11  11   2   56.39   11.30
  11  11   2   59.89   11.00
  11  11   2  129.19   45.50
  11  11   2   67.99   24.40
 -11 -11  -1   -7.20   16.50
 -11 -11  -1   -6.50   26.90
  11  11   1    3.40   20.10
 -11 -11   0  285.07   43.80
 -11 -11   0  254.87   32.40
  11  11   0  292.57   36.20
  11  11   0  279.37   36.60
 -11 -11   1  132.39   32.10
 -11 -11   1  136.79   23.30
  11  11  -1  159.88   27.40
  11  11  -1  146.29   31.70
 -11 -11   2  144.69   25.10
 -11 -11   2  102.89   30.60
  11  11  -2  121.99   23.90
  11  11  -2  130.59   23.00
 -11 -11   3  149.59   30.70
 -11 -11   3  126.89   22.60
  11  11  -3  136.99   26.10
  11  11  -3  168.38   24.40
 -11 -11   4   42.40   24.10
 -11 -11   4   66.99   19.80
  11  11  -4   54.89   20.00
  11  11  -4   54.39   16.50
 -11 -11   5   38.30   21.10
 -11 -11   5   -0.40    8.00
 -11 -11   5    3.80    7.70
 -11 -11   5   -3.20   17.20
  11  11  -5    2.00   12.70
  11  11  -5  -11.80   15.80
 -11 -11   6  184.98   20.20
 -11 -11   6  130.89   18.20
 -11 -11   6  150.28   24.40
 -11 -11   6  167.48   26.10
  11  11  -6  148.99   18.70
  11  11  -6  191.18   26.20
 -11 -11   7    4.80   12.40
 -11 -11   7    5.00   14.20
 -11 -11   7   16.40   17.00
 -11 -11   7   15.10   15.50
 -11 -11   7    6.00   13.80
  11  11  -7   12.90   15.20
 -11 -11   8   17.20   17.90
 -11 -11   8   11.30   14.20
 -11 -11   8   17.10   17.50
 -11 -11   8   39.40   15.10
 -11 -11   8   37.80   18.50
 -11 -11   9   32.60   19.80
 -11 -11   9   15.40   13.10
 -11 -11   9   10.80   18.00
 -11 -11   9  -39.30   18.40
 -11 -11  10   70.49   22.60
 -11 -11  10   26.10   14.50
 -11 -11  10    7.60   18.90
 -11 -11  10   -1.60   22.60
 -11 -11  11   15.50   25.40
 -11 -11  11   89.49   24.90
 -11 -11  11   -8.60   19.10
 -11 -11  11   36.70   14.40
 -11 -11  12    3.60   20.70
 -11 -11  12  142.49   27.80
 -12 -12  -9   15.80   20.60
  12  12   9   14.00   31.50
 -12 -12  -8  196.78   31.80
 -12 -12  -8  245.28   49.70
  12  12   8  346.17   41.80
  12  12   8  275.27   48.00
  12  12   8  235.68   38.90
 -12 -12  -7  110.89   39.00
 -12 -12  -7   94.79   23.90
  12  12   7  125.39   30.30
  12  12   7  228.98   58.99
  12  12   7  172.58   29.60
 -12 -12  -6  134.79   38.90
 -12 -12  -6   99.29   24.70
  12  12   6  116.49   33.30
  12  12   6  184.28   27.50
  12  12   6   94.99   25.80
 -12 -12  -5   50.39   18.50
 -12 -12  -5  -30.10   27.50
  12  12   5   10.10   25.10
  12  12   5   20.90   18.60
 -12 -12  -4   -6.10   17.30
 -12 -12  -4   82.99   33.90
  12  12   4    1.30   14.90
  12  12   4    8.00   12.90
 -12 -12  -3   59.89   31.30
 -12 -12  -3   35.70   18.30
  12  12   3   53.79   13.20
  12  12   3   59.09   13.30
  12  12   3   72.99   27.50
 -12 -12  -2   96.89   34.90
 -12 -12  -2   63.99   21.10
  12  12   2   96.49   27.50
  12  12   2   40.70   25.80
 -12 -12  -1   58.49   32.00
  12  12   1   16.50   22.40
  12  12   1   28.00   21.60
 -12 -12   0   70.19   21.60
 -12 -12   0  124.79   33.90
  12  12   0   72.09   24.60
  12  12   0   20.00   23.00
 -12 -12   1  119.39   33.40
 -12 -12   1  157.88   26.40
  12  12  -1  143.99   28.50
 -12 -12   2    7.70   19.00
 -12 -12   2   21.30   25.80
  12  12  -2   33.80   18.40
  12  12  -2   35.90   19.30
 -12 -12   3  -23.70   16.20
 -12 -12   3  -40.40   21.00
  12  12  -3    3.40   15.60
 -12 -12   4  129.89   23.80
 -12 -12   4  166.48   30.90
  12  12  -4  135.89   42.60
  12  12  -4  153.48   23.00
 -12 -12   5   10.30   19.50
 -12 -12   5   18.80   17.90
 -12 -12   6   38.90   10.20
 -12 -12   6   26.00   20.20
 -12 -12   6   31.70   20.10
 -12 -12   6   20.20    9.80
  12  12  -6   28.60   12.30
  12  12  -6   24.60   20.10
 -12 -12   7   23.00   13.90
 -12 -12   7   60.89   19.40
 -12 -12   7   50.59   17.20
 -12 -12   7   65.39   15.10
 -12 -12   7   57.19   20.90
  12  12  -7   80.19   20.80
 -12 -12   8  -17.70   16.60
 -12 -12   8   32.10   16.20
 -12 -12   8    1.30   15.10
 -12 -12   8    8.70   13.20
 -12 -12   9    1.70   13.20
 -12 -12   9  -12.70   10.80
 -12 -12   9   -3.60   18.10
 -12 -12   9   72.49   19.50
 -12 -12   9    1.40    7.80
 -12 -12  10  -18.70   20.00
 -12 -12  10   18.70   12.50
 -12 -12  10   69.49   22.20
 -12 -12  10    3.60   20.20
 -12 -12  11    0.80   25.10
 -12 -12  11   10.90   20.60
 -13 -13  -7   22.60   18.50
 -13 -13  -7   59.99   40.00
  13  13   7   77.59   22.70
  13  13   7   44.30   25.00
  13  13   7   55.89   33.10
 -13 -13  -6   10.20   16.70
 -13 -13  -6   80.69   38.40
  13  13   6  -35.20   25.10
  13  13   6  -10.90   15.90
  13  13   6   -3.50   19.80
 -13 -13  -5   10.80   16.80
 -13 -13  -5   19.80   32.50
  13  13   5  -11.80   27.40
  13  13   5  -15.70   23.90
  13  13   5    5.50   14.60
 -13 -13  -4  236.98   33.80
 -13 -13  -4  207.68   43.80
  13  13   4  239.08   25.60
  13  13   4  249.58   25.30
  13  13   4  214.28   40.80
 -13 -13  -3  125.69   25.00
 -13 -13  -3  174.38   42.30
  13  13   3  159.78   36.80
 -13 -13  -2   38.10   30.60
 -13 -13  -2    8.40   19.00
  13  13   2   28.90   21.80
 -13 -13  -1  147.19   26.90
 -13 -13  -1  220.98   41.60
  13  13   1  161.18   32.40
 -13 -13   0  431.16   42.50
 -13 -13   0  297.67   46.00
  13  13   0  358.96   41.30
 -13 -13   1   33.80   27.70
 -13 -13   1   62.59   22.00
  13  13  -1   41.90   22.70
  13  13  -1   41.30   23.20
 -13 -13   2   29.80   26.40
 -13 -13   2   69.99   22.80
  13  13  -2   96.59   25.70
  13  13  -2   37.00   20.00
 -13 -13   3   58.29   34.40
 -13 -13   3  106.89   31.30
  13  13  -3   96.99   26.10
  13  13  -3   61.69   20.60
 -13 -13   4  165.18   34.40
  13  13  -4  198.08   26.90
 -13 -13   5   36.00   24.10
  13  13  -5   57.29   18.00
  13  13  -5   52.09   23.20
 -13 -13   6   14.40   20.80
 -13 -13   6   28.30   20.90
  13  13  -6   16.90   13.40
  13  13  -6   44.80   19.30
 -13 -13   7    9.90    9.90
 -13 -13   7   28.50    9.90
 -13 -13   7   15.90   20.80
 -13 -13   7    8.20   18.30
  13  13  -7   28.00   17.10
 -13 -13   8   29.30   20.90
 -13 -13   8   45.80   16.90
 -13 -13   8   45.60   14.20
 -13 -13   8    3.50   13.50
 -13 -13   9  -48.00   14.20
 -13 -13   9    2.30    8.70
 -13 -13   9   16.00   16.10
 -13 -13   9   11.00   19.90
 -13 -13  10   -0.40   19.50
 -13 -13  10   -5.40   19.90
 -14 -14  -6   12.70   36.20
  14  14   6   37.60   18.30
  14  14   6   33.80   32.90
  14  14   6   44.80   21.20
 -14 -14  -5  123.79   26.80
 -14 -14  -5  108.89   42.50
  14  14   5  131.09   37.50
  14  14   5   96.59   19.00
  14  14   5   95.49   20.50
 -14 -14  -4  360.06   54.39
 -14 -14  -4  340.57   40.00
  14  14   4  265.27   26.10
  14  14   4  348.87   27.00
  14  14   4  366.16   50.79
 -14 -14  -3   19.60   21.50
 -14 -14  -3   39.20   32.50
  14  14   3   29.30   27.70
 -14 -14  -2   -6.40   18.80
 -14 -14  -2  -11.40   28.00
  14  14   2  -16.50   23.50
 -14 -14  -1  329.47   38.20
 -14 -14  -1  359.56   52.49
  14  14   1  346.17   45.40
 -14 -14   0  892.01   87.89
 -14 -14   0  861.61   66.99
  14  14   0  804.22   70.49
 -14 -14   1  132.69   36.70
 -14 -14   1  147.19   27.90
  14  14  -1  122.49   28.30
 -14 -14   2    4.40   19.30
 -14 -14   2    3.10   25.70
  14  14  -2  -11.10   17.00
 -14 -14   3   -7.00   24.20
 -14 -14   3  -27.80   18.80
  14  14  -3   14.50   18.10
 -14 -14   4  -34.20   17.90
 -14 -14   4   42.40   27.00
  14  14  -4   30.40   18.60
 -14 -14   5   16.30   19.40
 -14 -14   5   43.80   25.00
  14  14  -5   11.30   17.40
 -14 -14   6   33.80   21.90
 -14 -14   6   11.10   20.60
  14  14  -6   18.30   14.80
 -14 -14   7   35.20   22.40
 -14 -14   7   66.69   22.30
 -14 -14   8   18.60    8.70
 -14 -14   8  -40.90   19.20
 -14 -14   8    0.70   15.90
 -15 -15  -4  625.04   77.49
 -15 -15  -4  781.42   88.39
  15  15   4  608.34   70.89
 -15 -15  -3   66.29   22.90
  15  15   3   45.60   29.90
 -15 -15  -2   51.39   32.60
 -15 -15  -2   26.50   19.40
  15  15   2    8.70   22.90
 -15 -15  -1   -2.50   33.30
 -15 -15  -1   12.00   18.60
  15  15   1   -1.40   24.50
 -15 -15   0   59.89   23.10
 -15 -15   0   63.69   32.80
  15  15   0   18.10   12.60
 -15 -15   1  -12.10   20.70
 -15 -15   1    3.00   29.00
  15  15  -1   18.60   20.90
 -15 -15   2   60.89   33.00
 -15 -15   2   78.59   25.10
  15  15  -2   86.69   26.90
 -15 -15   3   79.19   31.40
 -15 -15   3   81.79   24.60
  15  15  -3   79.29   23.00
 -15 -15   4   24.50   23.00
 -15 -15   4   13.60   26.40
  15  15  -4   30.00   19.90
 -15 -15   5   52.19   36.10
 -15 -15   5    4.40   22.00
  15  15  -5   67.29   21.50
 -15 -15   6   14.40   22.00
 -15 -15   6    0.00   21.50
  15  15  -6    8.30   15.50
 -16 -16   0   91.59   26.70
 -16 -16   0   30.60   35.50
 -16 -16   1   12.90   18.90
 -16 -16   1  -17.70   33.30
  16  16  -1   -5.40   21.30
 -16 -16   2   29.20   31.10
 -16 -16   2   41.30   24.70
  16  16  -2   26.10   20.90
  15  17  -5   24.00   17.90
 -15 -17   5  -14.80   21.00
 -15 -17   5   41.40   34.00
  15  17  -4   67.79   23.80
 -15 -17   4   69.79   30.60
 -15 -17   4  130.49   28.60
  15  17  -3   54.69   21.50
 -15 -17   3   39.70   30.20
 -15 -17   3   32.60   22.50
  15  17  -2   -8.90   18.70
 -15 -17   2   61.29   31.30
 -15 -17   2   10.10   21.30
  15  17  -1   -9.30   17.80
 -15 -17   1   20.20   21.10
  15  17   0  -10.30   14.20
 -15 -17   0  -26.80   27.20
 -15 -17   0   25.00   20.00
  15  17   1   13.10   25.20
 -15 -17  -1   44.10   34.00
 -15 -17  -1   17.70   21.20
  15  17   2   35.70   29.90
 -15 -17  -2  -17.00   19.10
 -15 -17  -2   92.79   36.10
  15  17   3  166.48   37.70
 -15 -17  -3  147.99   42.90
 -15 -17  -3  136.29   27.70
 -14 -16   8   28.00   19.30
 -14 -16   8   38.00   22.70
 -14 -16   7   36.60   23.00
 -14 -16   7   28.60   22.30
  14  16  -6    0.80   15.00
 -14 -16   6   39.10   23.80
 -14 -16   6   21.90   21.00
  14  16  -5   -4.40   15.40
 -14 -16   5   14.70   20.80
 -14 -16   5    3.70   22.70
  14  16  -4  -11.10   15.80
 -14 -16   4   13.80   25.80
 -14 -16   4  -14.70   19.00
  14  16  -3   -3.20   17.90
 -14 -16   3   -3.90   25.10
 -14 -16   3   19.40   20.70
  14  16  -2    4.00   18.00
 -14 -16   2   -2.40   17.30
 -14 -16   2    4.10   27.00
  14  16  -1  228.88   34.50
 -14 -16   1  242.68   32.00
 -14 -16   1  317.77   83.99
  14  16   0  803.22   68.99
 -14 -16   0  576.44   72.29
 -14 -16   0  868.11   63.89
  14  16   1  400.16   48.20
 -14 -16  -1  339.57   40.40
 -14 -16  -1  353.46   55.29
  14  16   2   13.80   25.20
 -14 -16  -2   14.70   20.30
 -14 -16  -2   -1.30   31.90
  14  16   3  -32.60   20.80
 -14 -16  -3   15.60   19.40
 -14 -16  -3   21.90   43.10
  14  16   4  227.88   42.30
 -14 -16  -4  290.37   37.50
 -14 -16  -4  268.87   50.99
  14  16   5  330.97   32.70
  14  16   5  429.36   34.70
  14  16   5  360.66   54.59
 -14 -16  -5  478.35   47.30
 -14 -16  -5  473.35   65.39
 -13 -15   9   20.40   16.60
 -13 -15   9    6.20    9.40
 -13 -15   9   -1.20   21.40
 -13 -15   9   44.30   15.20
 -13 -15   8    8.70   12.80
 -13 -15   8    8.00   16.90
 -13 -15   8   20.30   11.50
 -13 -15   8    5.40   20.80
 -13 -15   8  -17.60   11.20
  13  15  -7   42.90   18.30
 -13 -15   7    5.20   19.30
 -13 -15   7    7.50   19.80
  13  15  -6   10.20   17.00
  13  15  -6   -2.90   12.70
 -13 -15   6   -5.90   20.40
  13  15  -5  166.38   24.00
  13  15  -5  136.49   26.40
 -13 -15   5  108.19   29.50
  13  15  -4  575.44   51.89
  13  15  -4  524.75   48.90
 -13 -15   4  444.46   55.59
  13  15  -3  243.18   34.40
  13  15  -3  204.18   28.70
 -13 -15   3  114.29   33.70
 -13 -15   3  171.98   28.40
  13  15  -2    5.80   19.90
  13  15  -2   34.00   19.50
 -13 -15   2   89.89   32.40
 -13 -15   2   22.20   19.80
  13  15  -1  334.77   55.89
 -13 -15   1  388.06   40.50
 -13 -15   1  245.38   61.69
  13  15   0  879.81   75.99
 -13 -15   0  934.11   69.79
 -13 -15   0  923.61   89.59
  13  15   1  661.13   63.29
 -13 -15  -1  487.55   65.09
 -13 -15  -1  644.54   53.19
  13  15   2   53.29   24.90
 -13 -15  -2   16.50   29.90
 -13 -15  -2    5.10   18.90
  13  15   3   32.20   24.90
 -13 -15  -3   26.30   20.10
 -13 -15  -3   13.50   33.50
  13  15   4    6.50   11.50
  13  15   4  -18.40   26.10
  13  15   4   -8.20   10.80
 -13 -15  -4   19.00   28.90
 -13 -15  -4   51.69   21.80
  13  15   5   49.70   15.50
  13  15   5   29.80   50.09
  13  15   5   11.20   17.00
 -13 -15  -5   42.60   33.90
 -13 -15  -5   30.30   18.70
  13  15   6   -7.30   19.00
  13  15   6  -37.70   25.20
  13  15   6   28.10   16.20
 -13 -15  -6   18.00   35.90
 -13 -15  -6  -10.10   17.10
  13  15   7   55.89   34.50
  13  15   7   87.99   22.90
  13  15   7   68.49   25.30
 -13 -15  -7    9.20   37.80
 -12 -14  10    9.10   13.10
 -12 -14  10  -24.80   19.00
 -12 -14  10   35.70   17.80
 -12 -14  10  -23.60   19.90
 -12 -14   9   56.29   21.00
 -12 -14   9   70.09   19.00
 -12 -14   9   40.00   10.60
 -12 -14   9   38.90   15.10
 -12 -14   9    9.80   18.50
 -12 -14   9   45.50   15.70
 -12 -14   8  246.28   25.70
 -12 -14   8  200.88   31.30
 -12 -14   8  227.58   26.70
 -12 -14   8  170.48   26.80
 -12 -14   8  161.68   23.40
  12  14  -7   14.40   16.20
 -12 -14   7    1.70   18.30
 -12 -14   7    7.70   10.80
 -12 -14   7  -10.60   10.50
 -12 -14   7    4.50   17.80
  12  14  -6   13.90   12.80
 -12 -14   6  -22.40   15.80
 -12 -14   6  -34.60   18.30
  12  14  -5  455.05   49.90
 -12 -14   5  347.47   37.80
 -12 -14   5  335.37   43.10
  12  14  -4 1076.29   74.49
 -12 -14   4  960.60   83.59
 -12 -14   4  966.60   73.89
  12  14  -3  243.98   50.39
  12  14  -3  253.47   31.60
 -12 -14   3  218.18   30.40
 -12 -14   3  218.58   39.00
  12  14  -2  -28.90   17.80
  12  14  -2   13.40   16.60
 -12 -14   2   10.00   17.90
 -12 -14   2   21.50   26.60
  12  14  -1  104.79   35.80
  12  14  -1  130.79   26.30
 -12 -14   1  104.09   32.10
 -12 -14   1   74.19   21.70
  12  14   0  -36.00   18.20
  12  14   0    6.50   19.70
 -12 -14   0   45.00   17.80
 -12 -14   0    2.90   26.20
  12  14   1   36.10   21.70
  12  14   1  140.89   26.80
 -12 -14  -1  100.49   23.10
 -12 -14  -1   89.59   33.60
  12  14   2    2.90   19.70
 -12 -14  -2   49.99   31.80
 -12 -14  -2    6.80   16.30
  12  14   3  351.06   26.80
  12  14   3  367.56   27.00
  12  14   3  477.95   54.49
 -12 -14  -3  337.77   39.10
 -12 -14  -3  352.76   49.20
  12  14   4   95.69   16.70
  12  14   4  153.68   37.00
  12  14   4  105.89   18.40
 -12 -14  -4   90.59   22.20
 -12 -14  -4  186.48   56.99
  12  14   5  225.28   41.30
  12  14   5  290.87   40.10
  12  14   5  364.46   32.50
 -12 -14  -5  239.68   34.10
 -12 -14  -5  264.57   49.70
  12  14   6   23.30   31.00
  12  14   6   45.40   22.60
  12  14   6   67.69   20.70
 -12 -14  -6  108.39   47.20
 -12 -14  -6   18.20   19.70
  12  14   7   68.19   26.00
  12  14   7   72.19   33.60
  12  14   7  127.19   26.40
 -12 -14  -7   87.89   24.70
 -12 -14  -7  -13.80   39.90
  12  14   8    9.70   25.40
  12  14   8   49.10   21.80
  12  14   8   -4.60   25.80
 -12 -14  -8   -5.90   18.60
 -12 -14  -8    6.50   34.10
 -11 -13  11   49.70   15.60
 -11 -13  11   -5.10   17.90
 -11 -13  11  -11.10   24.40
 -11 -13  10   65.59   22.00
 -11 -13  10  -27.40   20.40
 -11 -13  10    1.10   12.70
 -11 -13  10   26.30   19.60
 -11 -13   9  250.77   31.50
 -11 -13   9  229.88   32.90
 -11 -13   9  213.58   35.00
 -11 -13   9  210.68   30.30
 -11 -13   9  203.28   23.00
 -11 -13   9  244.48   21.50
 -11 -13   8  170.98   24.40
 -11 -13   8  179.18   26.50
 -11 -13   8  187.48   27.60
 -11 -13   8  214.58   25.30
  11  13  -7   27.80   16.20
 -11 -13   7   68.39   15.50
 -11 -13   7   56.69   20.30
 -11 -13   7   23.10   14.40
 -11 -13   7   16.60   17.50
 -11 -13   7   54.99   15.50
  11  13  -6   21.20   15.80
 -11 -13   6   -0.30   18.30
 -11 -13   6   -4.20   17.00
 -11 -13   6   30.00   10.70
 -11 -13   6   12.60   10.20
  11  13  -5   -7.30   12.30
  11  13  -5   -6.10   15.80
 -11 -13   5  -20.80   18.30
 -11 -13   5    2.10   16.30
  11  13  -4   26.50   14.80
  11  13  -4   33.20   17.70
 -11 -13   4    9.10   17.00
 -11 -13   4    7.30   22.00
  11  13  -3   59.49   19.10
  11  13  -3   28.40   17.00
 -11 -13   3   28.10   18.50
 -11 -13   3   67.69   27.60
  11  13  -2  499.85   48.90
  11  13  -2  498.25   48.20
 -11 -13   2  489.55   55.69
 -11 -13   2  528.15   46.40
  11  13  -1  389.46   38.80
  11  13  -1  291.97   39.10
 -11 -13   1  296.97   34.20
 -11 -13   1  293.47   42.20
  11  13   0  277.97   36.70
  11  13   0  357.26   40.50
 -11 -13   0  336.07   47.30
 -11 -13   0  264.07   31.80
  11  13   1  219.28   32.20
  11  13   1  262.47   34.50
 -11 -13  -1  265.37   43.80
 -11 -13  -1  283.97   31.00
  11  13   2  -32.50   15.90
  11  13   2   29.20   21.80
 -11 -13  -2   18.10   26.80
 -11 -13  -2   -7.80   15.80
  11  13   3   59.39   13.80
  11  13   3   70.39   28.20
  11  13   3   61.09   25.20
  11  13   3   76.89   13.30
 -11 -13  -3   74.49   20.20
 -11 -13  -3   54.29   31.10
  11  13   4   31.30   54.19
  11  13   4   79.89   16.00
  11  13   4   28.50   16.40
 -11 -13  -4   52.09   32.30
 -11 -13  -4   39.30   19.60
  11  13   5   61.99   30.30
  11  13   5   68.29   20.60
  11  13   5   -7.10   24.10
 -11 -13  -5   53.19   19.10
 -11 -13  -5    4.30   29.80
  11  13   6   49.80   19.70
  11  13   6   22.10   29.30
  11  13   6   30.70   21.70
 -11 -13  -6   27.90   30.90
 -11 -13  -6   28.30   19.50
  11  13   7  136.39   28.80
  11  13   7  105.99   35.70
  11  13   7  131.49   29.70
 -11 -13  -7   74.99   35.50
 -11 -13  -7  108.19   25.00
  11  13   8   -2.20   25.00
  11  13   8   57.29   25.30
  11  13   8  -33.10   24.60
 -11 -13  -8   36.60   32.00
 -11 -13  -8   11.40   17.30
  11  13   9  -17.10   26.70
  11  13   9   11.30   26.90
 -11 -13  -9    1.70   17.10
 -10 -12  12    1.60   19.50
 -10 -12  12   46.00   15.60
 -10 -12  12  138.69   29.90
 -10 -12  11   12.10   26.10
 -10 -12  11   17.60   12.70
 -10 -12  11   -7.40   17.40
 -10 -12  11   52.29   24.20
 -10 -12  10  -11.70   15.60
 -10 -12  10   -4.10   12.50
 -10 -12  10   28.20   25.70
 -10 -12  10   27.00   22.10
 -10 -12   9    7.10   16.80
 -10 -12   9   -4.80   11.20
 -10 -12   9  -10.80   19.00
 -10 -12   9   11.10   18.70
 -10 -12   8    7.50   16.30
 -10 -12   8    4.50    8.10
 -10 -12   8   18.40   18.70
 -10 -12   8   26.10   14.50
 -10 -12   8   27.50   13.10
 -10 -12   8   61.89   18.90
 -10 -12   7   21.10   17.40
 -10 -12   7   28.90   15.90
 -10 -12   7   31.30   16.20
 -10 -12   7   16.90   12.90
 -10 -12   7   20.30   16.40
  10  12  -6  112.59   21.20
 -10 -12   6  125.49   18.30
 -10 -12   6  125.49   22.60
 -10 -12   6   97.09   31.30
 -10 -12   6  120.69   18.00
  10  12  -5  261.07   29.20
  10  12  -5  269.67   26.20
 -10 -12   5  227.98   29.50
 -10 -12   5  226.88   33.10
 -10 -12   5  206.28   21.10
 -10 -12   5  238.38   21.50
  10  12  -4  144.49   23.20
  10  12  -4   83.29   17.80
 -10 -12   4   97.69   20.50
 -10 -12   4   91.19   25.00
  10  12  -3   77.39   20.60
  10  12  -3   94.79   19.50
 -10 -12   3  105.09   26.10
 -10 -12   3  100.69   20.30
  10  12  -2   31.90   18.30
  10  12  -2   72.79   20.20
 -10 -12   2   71.89   19.50
 -10 -12   2   81.69   25.30
  10  12  -1   -6.60   18.40
  10  12  -1    2.20   17.60
 -10 -12   1    7.30   22.10
 -10 -12   1   15.30   17.10
  10  12   0   68.99   22.10
  10  12   0   45.60   19.90
 -10 -12   0   42.20   24.90
 -10 -12   0   55.69   17.60
  10  12   1   29.30   18.30
  10  12   1    1.70   17.20
 -10 -12  -1   22.20   18.00
 -10 -12  -1   -1.30   25.50
  10  12   2  400.06   27.80
  10  12   2  339.07   27.50
  10  12   2  417.96   45.00
  10  12   2  426.56   42.60
 -10 -12  -2  356.36   37.10
 -10 -12  -2  332.37   45.10
  10  12   3  916.01   79.39
  10  12   3  883.81   62.79
  10  12   3  912.91   70.59
  10  12   3  914.31   62.09
 -10 -12  -3  976.70   69.69
 -10 -12  -3  968.80   85.49
  10  12   4  951.40   63.19
  10  12   4  892.21   77.79
  10  12   4  776.22   66.89
  10  12   4  825.62   60.79
 -10 -12  -4  851.31   82.79
 -10 -12  -4  807.52   65.39
  10  12   5  157.38   34.80
  10  12   5  184.18   31.10
  10  12   5  166.98   27.00
 -10 -12  -5  103.29   22.20
 -10 -12  -5   77.69   31.80
  10  12   6    0.30   18.20
  10  12   6   11.20   20.80
  10  12   6    8.10   27.80
 -10 -12  -6    3.90   16.70
 -10 -12  -6  -15.90   26.50
  10  12   7   60.19   24.40
  10  12   7   13.90   24.10
  10  12   7   13.80   27.10
 -10 -12  -7   48.10   18.10
 -10 -12  -7   19.80   29.30
  10  12   8   54.09   26.80
  10  12   8   25.80   47.40
  10  12   8   27.80   25.30
 -10 -12  -8   22.20   20.00
 -10 -12  -8   55.89   32.20
  10  12   9   55.59   25.70
  10  12   9   23.40   28.80
  10  12   9   -9.30   42.90
 -10 -12  -9   -0.80   19.80
 -10 -12  -9   19.90   58.39
  10  12  10   -0.90   27.50
  10  12  10   21.40   28.90
 -10 -12 -10   12.00   21.60
  -9 -11  13   -8.50   29.80
  -9 -11  13   -7.90   32.30
  -9 -11  12    4.40   17.50
  -9 -11  12   29.80   14.00
  -9 -11  12   67.29   25.90
  -9 -11  12  -27.80   26.20
  -9 -11  11   19.60   13.40
  -9 -11  11    5.10   27.20
  -9 -11  11   -6.90   16.40
  -9 -11  10   43.30   14.30
  -9 -11  10   47.30   27.20
  -9 -11  10   63.19   25.60
  -9 -11  10   50.99   19.00
  -9 -11   9   64.89   25.90
  -9 -11   9   67.89   19.30
  -9 -11   9  119.79   17.40
  -9 -11   9   85.09   24.20
  -9 -11   8   33.50   17.50
  -9 -11   8   31.10   19.60
  -9 -11   8   38.50   13.40
  -9 -11   8   25.30    8.50
  -9 -11   8   60.39   22.00
  -9 -11   8   22.70   13.50
  -9 -11   7  101.89   22.10
  -9 -11   7   61.59   18.50
  -9 -11   7  121.59   17.60
  -9 -11   7  115.19   20.20
   9  11  -6   36.80   15.60
  -9 -11   6   42.60   28.40
  -9 -11   6   47.00   16.40
  -9 -11   6   39.90   16.60
  -9 -11   6   54.99   16.40
   9  11  -5   24.30   12.00
   9  11  -5   57.19   16.70
  -9 -11   5   55.49   17.20
  -9 -11   5   38.30   12.60
  -9 -11   5   56.69   19.50
  -9 -11   5   49.90   12.70
   9  11  -4    7.60   11.90
   9  11  -4  -14.90   12.90
  -9 -11   4   11.40   15.40
  -9 -11   4   19.60    7.50
  -9 -11   4    0.50    7.40
  -9 -11   4   28.00   18.80
   9  11  -3  141.19   21.50
   9  11  -3   92.59   17.90
  -9 -11   3  119.89   24.80
  -9 -11   3   84.29   18.70
   9  11  -2  509.35   45.20
   9  11  -2  568.94   46.70
  -9 -11   2  567.34   54.59
  -9 -11   2  523.95   44.20
   9  11  -1 3192.88  200.28
   9  11  -1 2907.11  189.98
  -9 -11   1 2997.70  195.78
  -9 -11   1 2969.40  188.68
   9  11   0  918.31   67.79
   9  11   0  958.40   72.09
  -9 -11   0  999.10   78.79
  -9 -11   0  924.21   67.49
   9  11   1  931.01   67.69
   9  11   1  898.01   73.49
  -9 -11  -1  929.01   78.79
  -9 -11  -1  970.50   67.69
   9  11   2  684.33   53.99
   9  11   2  642.24   61.19
   9  11   2  680.93   45.60
   9  11   2  647.24   46.10
  -9 -11  -2  665.63   66.59
  -9 -11  -2  781.22   54.69
   9  11   3  309.47   40.20
   9  11   3  330.17   29.80
   9  11   3  330.27   32.30
   9  11   3  370.26   37.00
  -9 -11  -3  312.27   33.90
  -9 -11  -3  396.96   49.00
   9  11   4  264.67   33.20
   9  11   4  285.47   30.00
   9  11   4  293.27   30.90
   9  11   4  201.58   35.30
  -9 -11  -4  293.17   33.10
  -9 -11  -4  198.78   35.90
   9  11   5  140.09   27.30
   9  11   5  115.59   32.00
   9  11   5  164.68   31.30
  -9 -11  -5  117.29   33.80
  -9 -11  -5  123.39   24.80
   9  11   6   67.19   25.30
   9  11   6  105.39   38.20
   9  11   6   79.29   26.70
   9  11   6   74.69   25.80
  -9 -11  -6   54.59   22.80
  -9 -11  -6   68.09   31.00
   9  11   7   19.40   23.20
   9  11   7  -51.09   34.90
   9  11   7   -4.20   24.10
  -9 -11  -7  -26.60   26.20
  -9 -11  -7   26.00   16.20
   9  11   8    1.50   26.20
   9  11   8   41.70   26.00
   9  11   8   -4.70   26.30
  -9 -11  -8   31.60   20.10
  -9 -11  -8    4.00   27.80
   9  11   9  179.48   38.50
   9  11   9  202.48   38.00
   9  11   9  142.29   34.20
  -9 -11  -9  194.18   39.70
  -9 -11  -9  120.19   27.50
   9  11  10   -8.10   28.00
   9  11  10   10.10   27.90
   9  11  10   66.09   39.30
  -9 -11 -10    5.00   19.90
   9  11  11   58.99   33.50
   9  11  11   70.89   35.90
  -9 -11 -11   44.60   24.40
  -8 -10  13   42.20   15.50
  -8 -10  13   29.70   29.60
  -8 -10  13    2.10   18.20
  -8 -10  12    9.10   16.10
  -8 -10  12   21.70   28.40
  -8 -10  12   -1.50   16.00
  -8 -10  12   41.40   24.50
  -8 -10  11   33.30   14.20
  -8 -10  11    9.70   16.80
  -8 -10  11   74.19   31.30
  -8 -10  11   12.20   28.40
  -8 -10  10   -0.90   14.50
  -8 -10  10   27.60   12.90
  -8 -10  10   -8.60   21.50
  -8 -10  10   26.00   26.70
  -8 -10   9   16.70   16.10
  -8 -10   9   47.60   26.70
  -8 -10   9   31.80   22.90
  -8 -10   9   29.40   13.40
  -8 -10   8    2.00    6.80
  -8 -10   8   23.60   15.80
  -8 -10   8    0.80   22.80
  -8 -10   8  -19.50   10.80
  -8 -10   8   46.80   20.90
  -8 -10   7   20.80   14.70
  -8 -10   7   18.20   14.20
  -8 -10   7   11.60   19.30
  -8 -10   7   14.80   11.60
  -8 -10   7   53.19   21.50
   8  10  -6  511.05   40.90
  -8 -10   6  514.45   44.00
  -8 -10   6  493.45   39.30
  -8 -10   6  539.65   41.50
  -8 -10   6  486.55   44.10
  -8 -10   6  508.05   43.50
   8  10  -5 1237.78   74.69
   8  10  -5 1083.29   76.79
  -8 -10   5 1094.09   75.59
  -8 -10   5 1100.59   75.69
  -8 -10   5 1132.09   80.39
  -8 -10   5 1194.68   77.49
   8  10  -4  915.31   67.19
   8  10  -4  923.91   66.39
  -8 -10   4  963.80   63.19
  -8 -10   4 1019.70   63.29
  -8 -10   4 1088.79   68.69
  -8 -10   4  969.90   72.19
   8  10  -3 1308.17   91.79
   8  10  -3 1457.45   92.29
  -8 -10   3 1384.46   96.79
  -8 -10   3 1440.76   92.19
   8  10  -2 1217.48   80.59
   8  10  -2 1234.88   79.99
  -8 -10   2 1041.80   77.79
  -8 -10   2 1271.07   85.69
   8  10  -1  701.53   57.39
   8  10  -1  903.51   69.49
  -8 -10   1  821.72   65.69
  -8 -10   1  895.71   58.79
   8  10   0 2248.58  141.59
   8  10   0 2206.98  143.59
  -8 -10   0 2274.67  140.69
  -8 -10   0 2068.09  146.29
   8  10   1  303.87   33.30
   8  10   1  349.47   37.00
  -8 -10  -1  319.37   32.60
  -8 -10  -1  450.65   58.09
   8  10   2  211.68   21.40
   8  10   2  219.78   27.40
   8  10   2  221.98   19.90
   8  10   2  196.18   27.30
  -8 -10  -2  205.08   32.10
  -8 -10  -2  209.08   24.90
   8  10   3    3.20   12.20
   8  10   3   -9.50   14.60
   8  10   3    5.80   20.00
   8  10   3    9.40   13.40
  -8 -10  -3  -30.60   22.00
  -8 -10  -3   -5.80   14.90
   8  10   4   98.59   20.80
   8  10   4   94.49   21.10
   8  10   4  104.69   24.70
   8  10   4   91.19   26.70
  -8 -10  -4   74.99   25.70
  -8 -10  -4   72.79   18.50
   8  10   5  400.66   43.00
   8  10   5  317.17   43.60
   8  10   5  400.46   41.40
   8  10   5  405.36   47.00
  -8 -10  -5  355.26   37.90
  -8 -10  -5  430.96   48.70
   8  10   6   53.99   24.10
   8  10   6   25.60   24.20
   8  10   6   35.60   28.20
   8  10   6  -10.10   23.40
  -8 -10  -6   30.40   35.20
  -8 -10  -6   20.50   18.20
  -8 -10  -6    4.20   17.80
   8  10   7   46.80   27.50
   8  10   7   14.10   24.20
   8  10   7   -0.60   24.90
   8  10   7  -35.90   23.30
  -8 -10  -7   21.10   28.50
  -8 -10  -7    2.40   19.60
   8  10   8  109.59   32.80
   8  10   8  115.49   29.50
   8  10   8   65.49   30.50
  -8 -10  -8   70.19   30.40
  -8 -10  -8   67.79   20.90
   8  10   9   75.49   31.40
   8  10   9   -4.60   24.90
   8  10   9   -1.30   25.20
  -8 -10  -9    9.60   17.10
  -8 -10  -9    7.40   26.00
   8  10  10    2.20   25.50
   8  10  10   53.79   31.30
   8  10  10   49.90   26.90
  -8 -10 -10   14.40   18.70
   8  10  11   55.89   28.40
   8  10  11   53.49   35.70
  -8 -10 -11   72.99   26.40
   8  10  12   19.50   35.70
   8  10  12  -72.29   22.10
  -8 -10 -12   11.60   18.00
  -7  -9  14   16.30   31.20
  -7  -9  14  -22.90   15.80
  -7  -9  13   18.00   31.00
  -7  -9  13   19.80   15.10
  -7  -9  13    0.70   18.20
  -7  -9  12   53.39   18.90
  -7  -9  12   71.99   27.50
  -7  -9  12   39.90   32.30
  -7  -9  12   33.20   15.70
  -7  -9  11    3.30   28.20
  -7  -9  11   -2.20   23.70
  -7  -9  11   33.20   13.90
  -7  -9  11   26.70   16.90
  -7  -9  10   53.69   18.50
  -7  -9  10   85.29   31.80
  -7  -9  10   82.29   16.00
  -7  -9  10  107.09   29.00
  -7  -9   9  183.88   25.60
  -7  -9   9  151.08   35.80
  -7  -9   9  206.48   35.00
  -7  -9   9  236.98   24.00
  -7  -9   8  270.07   27.60
  -7  -9   8  215.58   23.80
  -7  -9   8  183.38   35.30
  -7  -9   8  302.07   36.40
  -7  -9   7  181.68   19.70
  -7  -9   7  165.78   22.00
  -7  -9   7  178.38   16.40
  -7  -9   7  134.99   27.70
  -7  -9   7  152.98   18.80
  -7  -9   6  740.83   46.20
  -7  -9   6  595.04   51.99
  -7  -9   6  607.64   47.50
  -7  -9   6  580.24   50.19
  -7  -9   6  616.04   47.70
   7   9  -5 1450.85   96.79
  -7  -9   5 1509.55   96.79
  -7  -9   5 1530.65   97.99
  -7  -9   5 1432.16   97.09
  -7  -9   5 1534.65   97.69
   7   9  -4 1128.29   68.39
   7   9  -4 1029.20   69.19
  -7  -9   4  996.20   67.39
  -7  -9   4 1002.10   71.69
  -7  -9   4  988.80   67.59
  -7  -9   4 1083.39   69.69
   7   9  -3   16.60   11.00
   7   9  -3   33.00   10.70
  -7  -9   3   25.10    7.00
  -7  -9   3   16.30   13.30
  -7  -9   3   19.50    6.80
  -7  -9   3   25.40   12.00
   7   9  -2   13.70   11.40
   7   9  -2    9.60   10.70
  -7  -9   2   11.00   10.80
  -7  -9   2   31.60   14.80
   7   9  -1    9.70   13.30
   7   9  -1    1.60   17.10
  -7  -9   1   32.20   15.50
  -7  -9   1   10.20    9.90
   7   9   0   -1.80   12.30
   7   9   0    2.70   11.80
  -7  -9   0   12.80   15.50
  -7  -9   0    8.00   11.70
   7   9   1  300.37   29.30
   7   9   1  339.77   23.50
   7   9   1  316.47   33.60
   7   9   1  339.67   23.30
  -7  -9  -1  373.66   37.20
  -7  -9  -1  344.17   29.40
   7   9   2  246.68   21.80
   7   9   2  194.38   25.80
   7   9   2  211.88   20.30
   7   9   2  218.48   24.90
  -7  -9  -2  288.67   26.70
  -7  -9  -2  198.78   27.40
   7   9   3  501.35   50.99
   7   9   3  582.74   45.60
   7   9   3  527.25   41.90
   7   9   3  626.14   43.60
  -7  -9  -3  515.35   42.20
  -7  -9  -3  529.75   53.39
   7   9   4   76.39   19.50
   7   9   4   78.19   20.40
   7   9   4   92.39   20.00
   7   9   4   36.40   22.50
  -7  -9  -4   67.99   16.30
  -7  -9  -4   65.99   16.10
  -7  -9  -4  108.69   28.60
   7   9   5  -16.10   18.20
   7   9   5   -7.10   16.60
   7   9   5   -7.50   18.90
  -7  -9  -5    4.80   15.80
  -7  -9  -5    3.60   23.40
  -7  -9  -5   -5.20   13.20
   7   9   6   76.69   25.80
   7   9   6   69.59   25.70
   7   9   6   91.99   26.60
  -7  -9  -6   79.09   29.70
  -7  -9  -6   70.59   22.20
  -7  -9  -6   84.09   19.30
   7   9   7  141.19   47.10
   7   9   7  119.99   31.30
   7   9   7  160.58   32.10
   7   9   7  166.88   32.80
  -7  -9  -7   92.89   22.40
  -7  -9  -7  183.98   36.00
  -7  -9  -7  121.89   26.90
   7   9   8    3.40   22.20
   7   9   8   -5.40   24.40
   7   9   8   18.90   25.40
   7   9   8   42.30   27.80
  -7  -9  -8   -1.00   21.40
  -7  -9  -8    8.00   24.90
   7   9   9   39.80   31.60
   7   9   9  -28.60   25.30
   7   9   9   12.90   23.60
  -7  -9  -9   17.70   17.10
  -7  -9  -9    5.10   21.70
  -7  -9  -9   38.90   27.00
   7   9  10   29.90   30.50
   7   9  10  -27.90   23.30
   7   9  10   10.00   26.70
  -7  -9 -10  -13.60   15.80
  -7  -9 -10   11.10   38.90
  -7  -9 -10  -25.60   30.10
   7   9  11    5.50   31.90
   7   9  11   32.80   26.10
  -7  -9 -11   33.00   22.20
   7   9  12  161.78   38.30
   7   9  12  144.59   39.90
  -7  -9 -12  152.18   30.00
   7   9  13   49.30   38.10
   7   9  13   33.80   29.40
  -7  -9 -13   34.50   22.70
  -6  -8  14   45.70   17.60
  -6  -8  14   19.60   20.90
  -6  -8  14  -28.20   29.60
  -6  -8  13   80.09   36.10
  -6  -8  13   15.60   18.30
  -6  -8  13   93.89   20.70
  -6  -8  12    0.30   16.10
  -6  -8  12  -14.10   20.90
  -6  -8  12  -12.50   29.40
  -6  -8  12   21.80   15.80
   6   8 -11  -17.30   18.50
  -6  -8  11   18.20   26.20
  -6  -8  11   27.90   14.20
  -6  -8  11   -6.00   27.80
  -6  -8  11    9.90   15.00
   6   8 -10  108.29   29.20
  -6  -8  10  130.49   22.50
  -6  -8  10  134.79   19.60
  -6  -8  10  118.19   34.60
  -6  -8  10  127.19   31.90
   6   8  -9  433.46   48.80
  -6  -8   9  402.56   51.59
  -6  -8   9  494.65   41.50
  -6  -8   9  418.86   48.80
  -6  -8   9  511.35   38.20
   6   8  -8   58.69   22.30
  -6  -8   8   54.39   24.40
  -6  -8   8   52.49   12.90
  -6  -8   8   49.90   15.90
   6   8  -7   23.80   17.50
  -6  -8   7   29.90   10.30
  -6  -8   7   29.10   15.20
  -6  -8   7   26.10   13.60
  -6  -8   7    0.00   18.60
   6   8  -6    9.60   15.10
  -6  -8   6    5.70   15.90
  -6  -8   6    5.00    9.70
  -6  -8   6    1.20    5.70
  -6  -8   6    6.20    8.70
   6   8  -5   98.99   14.70
   6   8  -5  113.29   17.40
  -6  -8   5   85.29   14.50
  -6  -8   5   91.49   14.80
  -6  -8   5   94.79   17.80
  -6  -8   5  111.39   19.30
   6   8  -4  107.49   14.70
   6   8  -4  113.29   12.30
  -6  -8   4  108.19   14.90
  -6  -8   4   99.19   15.30
  -6  -8   4  101.59   15.90
  -6  -8   4  128.99   16.90
   6   8  -3  270.47   23.20
   6   8  -3  223.38   23.20
  -6  -8   3  285.17   21.30
  -6  -8   3  278.17   27.90
  -6  -8   3  277.37   23.70
  -6  -8   3  267.67   21.50
   6   8  -2 1384.06   90.19
   6   8  -2 1301.67   89.39
  -6  -8   2 1456.25   92.69
  -6  -8   2 1460.75   89.69
   6   8  -1   69.89   14.70
   6   8  -1   52.19   12.10
  -6  -8   1   58.39   12.20
  -6  -8   1   48.90   14.50
   6   8   0    3.10   11.20
   6   8   0    1.20   10.00
  -6  -8   0    8.60   13.70
  -6  -8   0    1.10    8.50
   6   8   1   20.70   10.80
   6   8   1    7.70    5.90
   6   8   1    9.10    6.30
   6   8   1   21.90   13.90
  -6  -8  -1   10.60    9.90
  -6  -8  -1  -10.60   14.60
   6   8   2   59.39   12.20
   6   8   2   96.59   19.80
   6   8   2   87.29   15.40
   6   8   2   56.29   11.50
  -6  -8  -2   78.29   21.00
  -6  -8  -2   58.09   13.60
   6   8   3  288.27   33.50
   6   8   3  290.87   27.60
   6   8   3  255.37   27.50
  -6  -8  -3  265.07   25.40
  -6  -8  -3  330.97   35.30
  -6  -8  -3  292.67   27.80
   6   8   4    0.20   14.70
   6   8   4    2.20   17.60
   6   8   4   22.20   15.60
  -6  -8  -4    9.60   12.70
  -6  -8  -4   -7.10   10.90
  -6  -8  -4   -2.10   30.50
   6   8   5 1274.37   88.19
   6   8   5 1310.17   87.39
   6   8   5 1231.98   92.79
  -6  -8  -5 1227.38   84.59
  -6  -8  -5 1262.97  101.19
  -6  -8  -5 1224.68   86.69
   6   8   6   39.10   21.10
   6   8   6   32.60   21.00
   6   8   6   64.79   24.70
  -6  -8  -6   70.19   25.30
  -6  -8  -6   67.59   19.10
  -6  -8  -6   73.49   22.70
   6   8   7  274.87   40.40
   6   8   7  272.47   38.40
   6   8   7  365.36   40.50
  -6  -8  -7  220.58   35.60
  -6  -8  -7  304.77   37.80
  -6  -8  -7  323.87   34.90
   6   8   8   60.79   26.80
   6   8   8   51.19   28.10
   6   8   8   63.99   26.10
  -6  -8  -8   34.20   18.80
  -6  -8  -8   52.09   25.00
  -6  -8  -8   35.10   26.50
   6   8   9   30.50   29.70
   6   8   9  -16.70   23.90
   6   8   9   11.80   26.50
   6   8   9   -7.30   21.90
  -6  -8  -9   12.00   22.80
  -6  -8  -9  -33.20   41.50
  -6  -8  -9  -52.89   27.10
   6   8  10  -14.90   24.00
   6   8  10    3.20   30.70
   6   8  10    2.70   30.60
  -6  -8 -10   37.10   22.60
  -6  -8 -10   21.40   25.80
  -6  -8 -10  -16.20   18.70
   6   8  11  -32.00   29.30
   6   8  11   -6.90   24.90
  -6  -8 -11  -27.30   21.30
  -6  -8 -11   -3.60   19.00
   6   8  12  110.29   41.40
   6   8  12  136.39   35.10
  -6  -8 -12  134.29   29.00
   6   8  13   54.79   35.60
   6   8  13   32.10   27.70
  -6  -8 -13   44.40   22.10
  -5  -7  14   73.99   19.10
  -5  -7  14    5.60   29.50
  -5  -7  13   -1.20   17.10
  -5  -7  13   21.80   29.60
   5   7 -12  -11.00   23.00
  -5  -7  12    5.10   15.10
  -5  -7  12    3.40   29.70
  -5  -7  12  -15.00   27.00
  -5  -7  12   10.40   16.30
   5   7 -11   -2.30   18.60
  -5  -7  11   -0.80   21.60
  -5  -7  11   27.80   14.70
  -5  -7  11  -16.40   14.90
   5   7 -10   -6.30   22.60
  -5  -7  10    5.30   16.30
  -5  -7  10   30.80   26.20
  -5  -7  10   37.70   15.00
   5   7  -9   28.40   22.90
  -5  -7   9   30.00   25.20
  -5  -7   9   43.10   15.70
  -5  -7   9   31.90   12.70
   5   7  -8   61.09   24.70
  -5  -7   8   99.49   17.50
  -5  -7   8   89.79   26.60
  -5  -7   8   72.59   14.00
   5   7  -7  633.04   52.09
  -5  -7   7  615.64   42.30
  -5  -7   7  547.95   51.39
   5   7  -6  220.68   27.10
  -5  -7   6  192.88   19.10
  -5  -7   6  194.78   19.20
  -5  -7   6  196.38   26.70
  -5  -7   6  227.78   21.20
  -5  -7   6  212.88   16.40
   5   7  -5   22.30   13.30
  -5  -7   5    9.30   13.00
  -5  -7   5   19.60    9.30
  -5  -7   5   22.00    8.40
  -5  -7   5    4.50    7.00
   5   7  -4    8.80    8.40
   5   7  -4   37.30   11.90
  -5  -7   4   15.40   11.20
  -5  -7   4   31.00    9.30
  -5  -7   4   19.80    9.80
   5   7  -3   62.29   10.80
   5   7  -3   74.09   10.50
   5   7  -3   52.39    9.40
  -5  -7   3   71.99   12.60
  -5  -7   3   84.99   11.70
  -5  -7   3   98.99   11.90
   5   7  -2   73.99   11.00
   5   7  -2   47.90    9.80
  -5  -7   2   63.49   12.70
  -5  -7   2   44.90    6.60
  -5  -7   2   48.40   10.40
  -5  -7   2   61.49    7.10
   5   7  -1   36.30    9.80
   5   7  -1   30.90    9.50
  -5  -7   1   24.30   11.40
  -5  -7   1   21.10    8.60
   5   7   0 2696.83  165.68
   5   7   0 2775.92  167.48
  -5  -7   0 2653.53  165.08
  -5  -7   0 2567.04  167.98
   5   7   1 2520.75  155.18
   5   7   1 2565.94  158.28
   5   7   1 2600.64  160.68
   5   7   1 2610.84  155.38
  -5  -7  -1 2429.96  157.58
  -5  -7  -1 2530.65  161.38
   5   7   2  601.44   41.10
   5   7   2  586.34   40.90
   5   7   2  576.14   46.60
   5   7   2  542.85   41.70
  -5  -7  -2  581.14   42.60
  -5  -7  -2  557.64   47.30
  -5  -7  -2  603.04   39.80
   5   7   3   92.89   18.40
   5   7   3  109.59   17.50
  -5  -7  -3  110.19   15.50
  -5  -7  -3  117.49   16.30
  -5  -7  -3   63.79   15.70
   5   7   4  323.77   36.30
   5   7   4  395.16   34.70
   5   7   4  402.56   40.90
  -5  -7  -4  410.26   41.50
  -5  -7  -4  431.26   36.10
  -5  -7  -4  410.56   32.60
   5   7   5   54.29   20.30
   5   7   5   71.29   18.10
   5   7   5   63.19   25.30
  -5  -7  -5   48.90   14.30
  -5  -7  -5   93.09   23.60
   5   7   6  260.77   33.00
   5   7   6  250.07   34.50
   5   7   6  324.97   34.90
  -5  -7  -6  216.98   29.90
  -5  -7  -6  311.37   31.00
  -5  -7  -6  187.18   30.80
   5   7   7   32.70   21.40
   5   7   7   10.20   20.30
   5   7   7   41.70   22.20
  -5  -7  -7   28.20   19.60
  -5  -7  -7   -7.50   16.70
  -5  -7  -7   -6.30   17.40
   5   7   8  681.63   67.69
   5   7   8  881.41   69.09
   5   7   8  666.13   62.29
  -5  -7  -8  711.63   62.39
  -5  -7  -8  689.43   65.89
  -5  -7  -8  820.42   59.69
   5   7   9   67.79   27.40
   5   7   9   70.59   27.80
   5   7   9  106.59   30.30
  -5  -7  -9  150.98   32.20
  -5  -7  -9   92.29   26.30
  -5  -7  -9  116.29   30.80
   5   7  10  131.79   33.60
   5   7  10  129.29   35.80
   5   7  10  107.59   30.50
   5   7  10  114.59   29.60
  -5  -7 -10  112.79   29.70
  -5  -7 -10   72.79   22.40
  -5  -7 -10  129.49   30.90
   5   7  11   42.50   35.60
   5   7  11   43.10   26.00
  -5  -7 -11   -2.10   18.60
  -5  -7 -11   15.80   23.70
   5   7  12   -6.60   29.20
   5   7  12   39.70   25.90
  -5  -7 -12   17.20   19.40
  -5  -7 -12   -7.40   21.00
   5   7  13  -22.70   30.70
   5   7  13  -15.30   22.00
  -5  -7 -13   -2.20   15.20
   5   7  14    9.50   24.50
   5   7  14   -6.50   37.00
  -5  -7 -14   23.00   17.90
   4   6 -15   14.50   15.70
  -4  -6  15   21.20   33.20
  -4  -6  15   26.50   17.40
   4   6 -14   19.90   22.90
  -4  -6  14   21.90   30.20
   4   6 -13  -21.90   18.30
   4   6 -13   -3.70   13.60
  -4  -6  13   20.80   28.90
   4   6 -12   15.20   20.20
   4   6 -12   -3.60   13.10
  -4  -6  12   14.20   16.20
  -4  -6  12   38.40   43.60
   4   6 -11   80.79   28.20
   4   6 -11   57.89   16.60
  -4  -6  11   73.89   19.20
  -4  -6  11   56.39   27.20
   4   6 -10   36.00   14.20
   4   6 -10   12.80   23.90
  -4  -6  10    3.60   14.10
  -4  -6  10  -15.70   24.70
   4   6  -9   -7.80   22.10
   4   6  -9  -10.80   11.20
  -4  -6   9    0.20   11.70
  -4  -6   9    3.70   14.10
  -4  -6   9  -20.70   22.50
   4   6  -8   77.59   22.60
  -4  -6   8   23.50   13.30
  -4  -6   8   74.99   22.60
   4   6  -7   -1.80   17.80
  -4  -6   7    9.20   10.40
  -4  -6   7   31.30   17.40
  -4  -6   7   13.90    8.90
   4   6  -6  394.76   37.00
  -4  -6   6  360.96   36.90
  -4  -6   6  387.46   27.00
  -4  -6   6  382.96   30.10
  -4  -6   6  402.16   26.30
  -4  -6   6  400.76   29.10
   4   6  -5   38.30   15.00
  -4  -6   5   40.90    7.60
  -4  -6   5   37.80    9.90
  -4  -6   5   51.09    6.60
  -4  -6   5   39.70   15.40
  -4  -6   5   40.40    8.20
   4   6  -4 2462.55  157.08
  -4  -6   4 2519.55  154.08
  -4  -6   4 2618.94  155.08
  -4  -6   4 2521.15  157.38
  -4  -6   4 2440.76  154.08
  -4  -6   3 6214.58  377.66
   4   6  -2 1009.70   62.59
   4   6  -2  967.90   63.69
   4   6  -2 1005.50   63.59
  -4  -6   2  927.21   63.29
  -4  -6   2 1003.80   65.29
  -4  -6   2 1045.60   62.39
   4   6  -1 2496.55  157.88
   4   6  -1 2570.34  156.68
  -4  -6   1 2527.25  156.58
  -4  -6   1 2598.14  158.48
   4   6   0 2108.79  138.19
   4   6   0 2255.97  139.99
  -4  -6   0 2229.68  138.19
  -4  -6   0 2390.26  143.59
   4   6   1 6579.64  398.26
   4   6   2  376.76   28.50
   4   6   2  367.86   28.70
  -4  -6  -2  364.46   27.10
  -4  -6  -2  330.97   27.60
  -4  -6  -2  340.87   33.20
   4   6   3    5.00    9.60
   4   6   3   -1.80   11.30
   4   6   3   12.00   11.00
  -4  -6  -3   11.90    9.70
  -4  -6  -3    8.70   11.70
  -4  -6  -3   23.90   10.30
   4   6   4 1628.54  106.39
  -4  -6  -4 1620.54  105.49
  -4  -6  -4 1534.95  107.49
  -4  -6  -4 1675.53  104.09
   4   6   5  118.99   20.50
   4   6   5  111.19   23.40
   4   6   5  131.59   23.20
  -4  -6  -5  109.29   19.70
  -4  -6  -5  176.78   20.70
  -4  -6  -5  142.99   22.30
   4   6   6   21.60   17.40
   4   6   6   28.40   17.00
   4   6   6   29.20   18.20
  -4  -6  -6   19.90   14.70
  -4  -6  -6   69.89   20.30
  -4  -6  -6    4.00   15.20
   4   6   7  422.66   44.10
   4   6   7  416.76   44.20
   4   6   7  390.36   44.60
  -4  -6  -7  451.45   45.60
  -4  -6  -7  324.57   38.70
  -4  -6  -7  385.26   38.80
   4   6   8  127.29   27.60
   4   6   8  134.19   28.10
   4   6   8  134.39   28.90
  -4  -6  -8   87.99   25.70
  -4  -6  -8  144.99   27.80
  -4  -6  -8  114.69   23.10
   4   6   9   57.99   25.70
   4   6   9   73.79   27.40
   4   6   9   56.29   24.30
  -4  -6  -9   83.69   24.00
  -4  -6  -9   97.19   26.80
  -4  -6  -9  124.09   28.10
   4   6  10   82.39   27.70
   4   6  10   67.49   28.60
   4   6  10   67.99   25.70
  -4  -6 -10  105.49   28.30
  -4  -6 -10   82.29   25.30
  -4  -6 -10   78.09   26.20
   4   6  11   92.09   43.80
   4   6  11   12.60   22.10
   4   6  11   11.30   34.00
  -4  -6 -11   43.60   18.80
  -4  -6 -11   46.10   27.20
   4   6  12    3.10   30.00
   4   6  12   10.40   22.60
  -4  -6 -12    1.70   21.20
  -4  -6 -12  -11.70   13.60
   4   6  13   -3.00   21.70
   4   6  13   15.10   32.90
  -4  -6 -13   29.90   19.30
   4   6  14   14.00   33.50
   4   6  14   30.20   25.00
  -4  -6 -14   26.20   18.00
   3   5 -15   23.00   16.60
  -3  -5  15  -13.30   34.00
  -3  -5  15  -22.40   11.10
   3   5 -14   -8.00   23.90
   3   5 -14   -8.90   15.00
  -3  -5  14   20.30   16.00
  -3  -5  14   -5.60   32.60
  -3  -5  14   11.80   11.90
   3   5 -13    6.30   22.80
   3   5 -13  -25.40   12.10
  -3  -5  13   44.60   19.90
  -3  -5  13  -10.80   11.30
   3   5 -12   11.50   21.40
   3   5 -12   -9.70   13.30
  -3  -5  12    1.90   11.80
  -3  -5  12   13.20   14.90
   3   5 -11   23.80   14.90
   3   5 -11   14.00   23.00
  -3  -5  11   41.30   29.90
  -3  -5  11   30.40   13.40
  -3  -5  11   30.70   16.90
   3   5 -10  -12.90   20.30
   3   5 -10   -1.80   13.20
  -3  -5  10   13.00   12.20
  -3  -5  10   -4.40   22.40
  -3  -5  10    4.20   15.20
   3   5  -9   97.99   26.90
   3   5  -9  135.69   19.80
  -3  -5   9  163.28   18.00
  -3  -5   9  150.18   22.00
  -3  -5   9  129.49   31.70
   3   5  -8 1525.25   93.39
   3   5  -8 1332.47   99.39
  -3  -5   8 1426.66   90.89
  -3  -5   8 1460.95   93.49
  -3  -5   8 1361.76  100.59
   3   5  -7  608.44   51.09
   3   5  -7  591.24   43.80
  -3  -5   7  643.04   43.80
  -3  -5   7  672.93   42.40
  -3  -5   7  558.54   50.99
   3   5  -6  235.78   20.50
  -3  -5   6  227.68   18.20
  -3  -5   6  227.38   19.80
  -3  -5   6  212.38   28.60
   3   5  -5   78.19   17.30
  -3  -5   5   80.59    7.90
  -3  -5   5   67.49    9.50
  -3  -5   5   78.09   11.30
  -3  -5   5   58.09   16.00
   3   5  -4 3398.96  218.98
  -3  -5   4 3581.14  216.08
  -3  -5   4 3615.44  214.78
  -3  -5   4 3547.85  219.28
   3   5  -2 1499.55   96.99
   3   5  -2 1560.34   96.39
   3   5  -2 1499.85   96.39
  -3  -5   2 1638.64   96.79
  -3  -5   2 1561.74   96.39
  -3  -5   2 1599.64   97.19
   3   5  -1  398.26   30.90
   3   5  -1  361.36   25.40
   3   5  -1  398.86   27.30
  -3  -5   1  424.46   30.00
  -3  -5   1  392.66   26.80
  -3  -5   1  401.26   27.40
   3   5   0  772.92   49.90
   3   5   0  792.02   47.30
   3   5   0  756.12   51.59
   3   5   0  740.23   47.00
  -3  -5   0  745.13   49.70
  -3  -5   0  841.22   55.29
   3   5   1  231.88   18.90
   3   5   1  253.87   20.00
   3   5   1  269.27   25.40
   3   5   1  235.58   20.20
  -3  -5  -1  226.38   19.80
  -3  -5  -1  247.18   25.30
   3   5   2   47.10   11.00
   3   5   2   47.50   12.20
   3   5   2   57.19   13.20
  -3  -5  -2   68.19   11.30
  -3  -5  -2   29.90   11.10
  -3  -5  -2   44.60   10.00
   3   5   3  747.73   50.69
   3   5   3  695.23   49.10
  -3  -5  -3  740.73   52.59
  -3  -5  -3  673.13   49.60
  -3  -5  -3  701.43   48.40
   3   5   4 1361.56   90.99
   3   5   4 1373.56   92.09
   3   5   4 1373.06   89.89
  -3  -5  -4 1442.86   89.49
  -3  -5  -4 1330.97   90.39
   3   5   5  941.11   70.69
   3   5   5 1006.10   69.89
  -3  -5  -5 1046.00   69.89
  -3  -5  -5  971.50   67.29
  -3  -5  -5  927.31   69.89
   3   5   6  422.76   40.60
   3   5   6  514.15   44.00
   3   5   6  482.45   41.60
  -3  -5  -6  387.76   36.70
  -3  -5  -6  390.86   40.20
  -3  -5  -6  505.85   42.60
   3   5   7   99.19   23.70
   3   5   7  111.69   23.50
   3   5   7  138.49   27.70
  -3  -5  -7  151.88   23.50
  -3  -5  -7  128.19   22.10
  -3  -5  -7  140.09   25.60
   3   5   8   24.70   21.70
   3   5   8    4.90   23.60
   3   5   8   13.70   19.30
  -3  -5  -8  -16.00   18.20
  -3  -5  -8   13.50   18.80
  -3  -5  -8  -15.70   14.70
   3   5   9   94.79   25.00
   3   5   9  102.19   25.40
   3   5   9   97.69   30.80
  -3  -5  -9   61.19   21.60
  -3  -5  -9   90.29   21.90
  -3  -5  -9   83.79   28.90
   3   5  10  182.98   36.40
   3   5  10   98.69   27.30
  -3  -5 -10  158.88   27.40
  -3  -5 -10  209.68   35.30
  -3  -5 -10  157.08   29.40
   3   5  11   78.29   33.70
   3   5  11  109.79   30.00
   3   5  11   96.09   32.30
   3   5  11   48.90   25.00
  -3  -5 -11   75.79   25.70
  -3  -5 -11   54.49   26.00
   3   5  12  -23.00   31.30
   3   5  12  -51.09   17.80
  -3  -5 -12   -1.90   15.20
  -3  -5 -12  -28.40   21.40
   3   5  13  152.48   42.90
   3   5  13   19.80   22.80
  -3  -5 -13   56.89   18.20
   3   5  14   46.10   39.10
   3   5  14   51.29   24.70
  -3  -5 -14   49.50   19.30
   2   4 -15   -5.30   25.20
   2   4 -15   -3.70   13.70
  -2  -4  15    7.30   29.70
  -2  -4  15  -25.30   12.60
   2   4 -14   26.90   15.30
   2   4 -14    1.70   21.20
  -2  -4  14   -5.00   13.60
  -2  -4  14   12.10   15.60
  -2  -4  14  -11.70   28.50
   2   4 -13    3.40   14.10
   2   4 -13    1.50   21.20
  -2  -4  13   23.70   15.30
  -2  -4  13   38.60   18.40
   2   4 -12   76.49   18.30
   2   4 -12   32.00   26.70
  -2  -4  12   99.69   21.00
  -2  -4  12   54.69   16.50
   2   4 -11  174.78   25.30
   2   4 -11  183.28   17.90
   2   4 -11  161.28   35.10
  -2  -4  11  201.78   27.30
  -2  -4  11  215.38   40.30
  -2  -4  11  172.48   23.10
   2   4 -10   13.80   14.50
   2   4 -10    3.40    8.80
   2   4 -10    5.80   21.40
  -2  -4  10  -22.20   14.40
  -2  -4  10   -6.40   23.00
  -2  -4  10    2.10   13.70
   2   4  -9   56.89   15.40
   2   4  -9   56.79   10.70
   2   4  -9   64.59   23.40
  -2  -4   9   67.09   17.90
  -2  -4   9   55.59   25.40
  -2  -4   9   68.49   15.20
   2   4  -8 2755.42  181.78
   2   4  -8 2743.93  177.88
   2   4  -8 3103.39  189.58
  -2  -4   8 2881.01  189.38
  -2  -4   8 3045.00  186.28
  -2  -4   8 3020.80  181.08
   2   4  -7 2955.10  184.98
   2   4  -7 3059.39  194.28
   2   4  -7 3058.19  188.58
  -2  -4   7 3038.90  187.18
  -2  -4   7 3130.69  195.28
  -2  -4   7 3016.20  188.88
   2   4  -6   99.99    9.80
   2   4  -6  104.19   24.40
   2   4  -6  125.29   14.30
  -2  -4   6   68.29   19.10
  -2  -4   6   97.99   12.30
  -2  -4   6   93.49   13.70
   2   4  -5  151.08   12.10
   2   4  -5  169.58   22.80
   2   4  -5  159.58   15.00
  -2  -4   5  147.49   13.80
  -2  -4   5  138.79   14.00
  -2  -4   5  149.99   22.10
   2   4  -4 1150.18   73.39
   2   4  -4 1113.89   67.99
  -2  -4   4 1013.60   67.69
  -2  -4   4 1033.20   66.79
  -2  -4   4 1150.58   72.89
   2   4  -3 1147.19   77.99
  -2  -4   3 1235.98   73.69
  -2  -4   3 1231.58   74.89
  -2  -4   3 1224.28   78.09
  -2  -4   3 1160.28   74.09
   2   4  -2   59.89    7.10
   2   4  -2   56.39   10.10
  -2  -4   2   54.49    6.90
  -2  -4   2   49.30    9.80
  -2  -4   2   52.49    7.00
   2   4  -1  467.45   33.70
   2   4  -1  589.14   33.70
  -2  -4   1  536.65   34.00
  -2  -4   1  530.95   33.40
  -2  -4   1  539.65   34.80
   2   4   1  856.31   57.39
   2   4   1  858.51   55.89
   2   4   1  861.51   55.29
   2   4   1  917.51   55.39
  -2  -4  -1  844.42   55.79
  -2  -4  -1  955.10   57.79
   2   4   3  335.97   27.50
   2   4   3  309.77   30.00
   2   4   3  304.77   26.40
  -2  -4  -3  302.57   26.80
  -2  -4  -3  262.97   28.50
  -2  -4  -3  308.67   26.40
   2   4   4  531.45   42.50
   2   4   4  521.45   43.00
   2   4   4  524.05   40.40
  -2  -4  -4  530.75   39.60
  -2  -4  -4  602.54   42.40
  -2  -4  -4  538.15   42.00
   2   4   5  271.27   28.80
   2   4   5  346.67   32.50
   2   4   5  289.57   32.40
  -2  -4  -5  336.17   31.70
  -2  -4  -5  388.06   32.40
  -2  -4  -5  308.97   30.90
   2   4   6 1637.74  110.89
   2   4   6 1543.85  110.09
   2   4   6 1670.33  112.49
  -2  -4  -6 1726.73  110.59
  -2  -4  -6 1647.64  112.79
  -2  -4  -6 1832.42  111.09
   2   4   7   33.60   21.30
   2   4   7   51.79   17.70
   2   4   7   90.49   20.50
  -2  -4  -7   40.40   15.80
  -2  -4  -7   36.10   14.50
  -2  -4  -7   48.90   21.10
   2   4   8   11.40   17.10
   2   4   8   -4.70   19.50
   2   4   8   27.50   17.40
  -2  -4  -8   13.90   15.60
  -2  -4  -8    3.10   19.40
  -2  -4  -8   -5.60   14.60
   2   4   9   40.70   20.70
   2   4   9    8.10   23.30
   2   4   9   25.70   19.40
  -2  -4  -9   30.20   23.10
  -2  -4  -9   14.60   17.50
  -2  -4  -9   34.50   19.00
   2   4  10  314.87   36.00
   2   4  10  210.48   32.10
  -2  -4 -10  221.88   31.20
  -2  -4 -10  271.57   39.50
  -2  -4 -10  246.28   31.20
   2   4  11  215.78   37.90
   2   4  11  202.78   31.20
  -2  -4 -11  116.59   23.70
  -2  -4 -11  281.27   32.70
  -2  -4 -11  151.08   34.00
   2   4  12   26.40   36.20
   2   4  12   99.39   29.10
   2   4  12  128.19   27.40
  -2  -4 -12  123.29   23.20
  -2  -4 -12   73.49   27.30
   2   4  13  -25.60   18.20
   2   4  13   27.40   33.00
  -2  -4 -13  -28.40   18.80
  -2  -4 -13    1.00   15.50
   2   4  14   46.60   35.40
   2   4  14   17.00   20.60
  -2  -4 -14   -6.30   15.60
   2   4  15   16.40   40.20
   2   4  15    9.30   21.80
  -2  -4 -15   -4.60   15.50
   1   3 -15   22.90   15.10
   1   3 -15   12.70   26.50
  -1  -3  15   76.29   37.40
  -1  -3  15   12.80   16.50
   1   3 -14   72.39   27.70
   1   3 -14   49.40   17.30
  -1  -3  14   71.49   20.00
   1   3 -13   22.70   26.00
   1   3 -13    4.10   14.30
  -1  -3  13   43.30   18.50
  -1  -3  13   30.90   16.80
   1   3 -12  363.26   48.00
   1   3 -12  372.06   37.80
  -1  -3  12  418.96   41.20
  -1  -3  12  439.46   40.60
   1   3 -11  119.39   22.40
   1   3 -11  149.49   18.70
   1   3 -11  133.59   31.70
  -1  -3  11  182.88   38.50
  -1  -3  11  140.99   22.70
  -1  -3  11  100.09   23.60
   1   3 -10   23.10   14.80
   1   3 -10   45.70   25.60
   1   3 -10  -11.60   10.80
  -1  -3  10   13.40   16.40
  -1  -3  10   -2.50   15.30
  -1  -3  10  -30.30   21.60
   1   3  -9  110.49   26.70
   1   3  -9   92.79   15.70
   1   3  -9  110.19   19.20
  -1  -3   9   98.09   19.60
  -1  -3   9   84.59   30.20
  -1  -3   9  111.89   20.80
   1   3  -8  100.89   14.20
   1   3  -8   99.89   17.50
   1   3  -8   99.39   26.50
  -1  -3   8   89.49   17.10
  -1  -3   8   89.09   24.70
  -1  -3   8  110.89   21.30
   1   3  -7  345.47   27.80
   1   3  -7  369.16   30.40
   1   3  -7  322.97   36.60
  -1  -3   7  342.37   37.50
  -1  -3   7  357.56   31.50
  -1  -3   7  396.66   31.90
   1   3  -6    0.20    8.80
   1   3  -6   11.40   14.30
   1   3  -6    2.80    7.00
  -1  -3   6  -14.10    8.10
  -1  -3   6  -11.00   13.90
  -1  -3   6   18.30   11.10
   1   3  -5  119.09   14.00
   1   3  -5  125.19   19.60
   1   3  -5  100.99   11.30
  -1  -3   5  110.39   20.60
  -1  -3   5  121.49   13.10
  -1  -3   5  113.59   15.00
   1   3  -4  152.18   14.30
   1   3  -4  113.79   18.80
   1   3  -4  129.99   12.90
  -1  -3   4  118.59   13.80
  -1  -3   4  148.29   14.50
  -1  -3   4  138.69   20.10
   1   3  -3  675.43   38.70
   1   3  -3  536.65   43.10
  -1  -3   3  606.34   38.60
  -1  -3   3  528.75   42.30
   1   3  -2 2181.58  140.49
  -1  -3   2 2392.66  140.79
   1   3  -1   22.00    2.60
   1   3  -1   24.20    3.60
  -1  -3   1   20.30    2.50
  -1  -3   1   14.70    2.70
  -1  -3   1   18.00    3.30
   1   3   1   57.99    5.90
   1   3   1   48.10    5.90
   1   3   1   65.69    7.60
   1   3   1   51.99    6.00
  -1  -3  -1   32.50    5.20
  -1  -3  -1   50.29    5.70
  -1  -3  -1   49.20    6.00
   1   3   2 1873.31  116.09
   1   3   2 1882.51  115.99
   1   3   2 1839.92  115.99
  -1  -3  -2 1822.02  115.69
  -1  -3  -2 1942.81  115.99
  -1  -3  -2 1860.01  115.89
   1   3   3  340.67   28.20
   1   3   3  334.27   28.90
   1   3   3  279.27   27.20
  -1  -3  -3  365.76   28.70
  -1  -3  -3  327.37   27.30
  -1  -3  -3  326.77   28.30
   1   3   4 1217.18   79.69
   1   3   4 1082.29   78.09
   1   3   4 1130.59   77.69
  -1  -3  -4 1233.08   77.59
  -1  -3  -4 1209.78   79.79
  -1  -3  -4 1207.18   78.09
   1   3   5  260.77   25.10
   1   3   5  254.87   26.40
   1   3   5  213.88   26.60
  -1  -3  -5  254.77   27.90
  -1  -3  -5  246.38   25.30
  -1  -3  -5  236.98   25.60
   1   3   6   56.09   14.80
   1   3   6   45.90   15.40
  -1  -3  -6   59.09   16.90
  -1  -3  -6   62.29   15.20
  -1  -3  -6   49.00   18.20
   1   3   7  932.51   65.89
   1   3   7  950.10   66.29
   1   3   7  894.41   68.29
  -1  -3  -7  821.12   63.49
  -1  -3  -7  846.12   67.79
  -1  -3  -7  993.90   65.89
   1   3   8   14.70   20.20
   1   3   8    7.20   17.60
   1   3   8   13.00   16.10
  -1  -3  -8   31.20   21.30
  -1  -3  -8   -2.00   14.90
  -1  -3  -8   16.60   14.90
   1   3   9   21.10   19.30
   1   3   9   63.49   20.30
   1   3   9   13.10   22.70
  -1  -3  -9   22.20   23.90
  -1  -3  -9   43.10   19.00
  -1  -3  -9   27.30   17.40
   1   3  10  135.59   25.80
   1   3  10  141.79   35.80
   1   3  10  132.29   24.90
  -1  -3 -10  123.09   29.90
  -1  -3 -10  146.19   24.60
  -1  -3 -10  149.99   30.60
   1   3  11  -13.60   23.50
  -1  -3 -11   -7.10   15.70
  -1  -3 -11   -1.40   17.70
   1   3  12   46.50   21.40
   1   3  12   71.19   37.60
   1   3  12   52.19   21.20
  -1  -3 -12   74.49   33.10
  -1  -3 -12   57.49   27.10
   1   3  13   71.39   35.70
   1   3  13   49.90   21.90
  -1  -3 -13   69.99   26.90
  -1  -3 -13   64.59   19.80
   1   3  14   14.80   32.40
   1   3  14    5.60   19.50
  -1  -3 -14   16.10   14.60
  -1  -3 -15  173.58   28.00
   0   2 -15  -22.00   22.10
   0   2 -15   27.40   16.20
   0  -2  15    8.40   17.40
   0  -2  15  -16.70   34.20
   0   2 -14   -1.40   13.70
   0   2 -14   29.20   23.50
   0  -2  14   12.60   17.60
   0   2 -13   15.30   14.80
   0   2 -13  -27.90   18.70
   0  -2  13  -15.20   15.90
   0  -2  13    5.10   18.00
   0   2 -12  276.17   30.60
   0   2 -12  159.88   35.20
   0  -2  12  246.78   30.20
   0  -2  12  183.48   28.70
   0   2 -11   60.89   25.90
   0   2 -11   55.79   17.10
   0   2 -11   60.79   17.30
   0  -2  11  100.59   22.60
   0  -2  11   59.09   30.50
   0  -2  11   18.70   18.40
   0   2 -10    6.90   13.20
   0   2 -10   -1.50   22.70
   0   2 -10   16.10   14.80
   0  -2  10  -21.20   24.90
   0  -2  10   18.70   17.00
   0  -2  10   -0.40   16.40
   0   2  -9  194.68   33.20
   0   2  -9  189.38   23.60
   0   2  -9  274.37   28.00
   0  -2   9  185.18   25.90
   0  -2   9  220.28   35.90
   0  -2   9  236.18   27.60
   0   2  -8   85.49   15.30
   0   2  -8   57.39   15.00
   0   2  -8   43.40   20.50
   0  -2   8   64.29   22.90
   0  -2   8   53.49   17.40
   0  -2   8   44.70   15.70
   0   2  -7  905.81   62.49
   0   2  -7  819.82   58.49
   0   2  -7  859.31   64.89
   0  -2   7  945.31   61.09
   0  -2   7  755.02   64.79
   0  -2   7  841.52   60.69
   0   2  -6  902.31   62.19
   0   2  -6  844.62   60.39
   0   2  -6  933.91   65.69
   0  -2   6  881.51   66.19
   0  -2   6  930.01   61.49
   0  -2   6  868.11   61.09
   0   2  -5  242.88   22.50
   0   2  -5  277.27   30.10
   0   2  -5  267.97   23.50
   0  -2   5  271.87   30.50
   0  -2   5  257.97   23.90
   0  -2   5  243.48   23.80
   0   2  -4  845.52   56.29
   0   2  -4  823.32   60.09
   0   2  -4  879.61   57.29
   0  -2   4  821.12   57.39
   0  -2   4  855.01   60.79
   0  -2   4  964.20   57.59
   0   2  -3  841.32   61.59
   0   2  -3 1037.90   59.19
   0  -2   3  882.51   62.09
   0   2  -2   28.60    4.30
   0   2  -2   22.10    6.50
   0   2  -2   17.10    4.50
   0  -2   2   19.50    4.70
   0  -2   2   25.40    4.30
   0  -2   2    9.70    5.70
   0   2   2   20.70    6.50
   0   2   2   19.80    5.70
   0   2   2   22.80    6.20
   0   2   2   19.40    4.50
   0  -2  -2   24.40    5.80
   0  -2  -2   26.40    6.00
   0  -2  -2   23.20    4.50
   0   2   3  622.54   46.10
   0   2   3  625.74   46.70
   0   2   3  707.23   44.90
   0  -2  -3  596.94   45.30
   0  -2  -3  719.53   46.80
   0  -2  -3  709.33   44.60
   0   2   4  862.61   61.49
   0   2   4  952.30   59.69
   0   2   4  919.01   61.09
   0  -2  -4  823.92   59.99
   0  -2  -4  887.91   62.09
   0  -2  -4  916.31   59.09
   0   2   5  289.87   30.10
   0   2   5  271.67   25.60
   0   2   5  259.67   27.00
   0  -2  -5  255.67   24.30
   0  -2  -5  236.48   24.80
   0  -2  -5  320.97   31.20
   0   2   6  847.72   61.69
   0   2   6  881.71   60.99
   0   2   6  875.01   68.89
   0  -2  -6  909.31   63.09
   0  -2  -6  949.60   62.19
   0  -2  -6  846.42   64.79
   0   2   7  762.02   62.69
   0   2   7  905.61   60.99
   0   2   7  826.22   59.09
   0  -2  -7  785.52   64.49
   0  -2  -7  776.12   57.89
   0  -2  -7  890.21   59.99
   0   2   8   43.40   15.40
   0   2   8   40.50   16.30
   0   2   8   24.60   20.00
   0  -2  -8   37.00   13.90
   0  -2  -8   42.70   16.30
   0  -2  -8   38.30   20.50
   0   2   9  243.58   30.40
   0   2   9  191.08   33.10
   0   2   9  203.58   26.70
   0  -2  -9  224.98   27.20
   0  -2  -9  206.68   25.60
   0  -2  -9  173.98   31.90
   0   2  10   24.90   19.90
   0   2  10   31.40   17.00
   0   2  10    1.40   24.70
   0  -2 -10   17.60   16.20
   0  -2 -10    4.90   24.30
   0  -2 -10   10.60   15.20
   0   2  11   47.80   27.20
   0   2  11   22.60   19.60
   0   2  11   61.59   34.70
   0   2  11   61.39   22.10
   0  -2 -11   49.60   19.10
   0  -2 -11   55.59   26.30
   0  -2 -11   41.30   18.30
   0   2  12  129.99   25.10
   0   2  12  170.88   40.80
   0   2  12  233.48   31.10
   0  -2 -12  145.39   32.40
   0  -2 -12  148.19   23.90
   0   2  13    4.80   17.90
   0   2  13   11.40   33.40
   0  -2 -13    6.50   15.50
   0   2  14   44.00   35.90
   0   2  14   29.90   18.80
   0  -2 -14   41.90   16.70
   0   2  15  -23.90   15.70
   0   2  15   62.99   37.90
   0  -2 -15    2.80   15.80
  -1   1 -15    5.20   24.80
  -1   1 -15   21.50   15.60
   1  -1  15   17.70   23.60
   1  -1  15  -22.50   34.20
  -1   1 -14    7.30   22.40
  -1   1 -14   13.10   14.00
   1  -1  14   -0.30   18.10
  -1   1 -13    8.80   14.20
  -1   1 -13    4.60   23.10
   1  -1  13   26.70   21.20
   1  -1  13  -31.90   15.40
  -1   1 -12  177.58   23.90
  -1   1 -12  117.19   30.60
   1  -1  12  109.19   24.80
   1  -1  12  161.78   27.60
  -1   1 -11   13.50   17.20
  -1   1 -11   44.30   16.70
   1  -1  11   40.00   34.30
   1  -1  11   85.39   29.80
   1  -1  11   45.90   21.30
  -1   1 -10   11.30   15.90
  -1   1 -10   23.90   21.30
  -1   1 -10    4.60   12.50
   1  -1  10   24.40   17.90
   1  -1  10    8.50   19.10
   1  -1  10   -6.30   26.70
  -1   1  -9  123.99   28.00
  -1   1  -9  132.89   21.60
  -1   1  -9  147.09   21.70
   1  -1   9   94.59   22.20
   1  -1   9   94.99   28.20
   1  -1   9  100.09   22.40
  -1   1  -8    5.90   13.60
  -1   1  -8   27.90   14.60
  -1   1  -8   42.10   20.10
   1  -1   8   61.89   16.50
   1  -1   8   21.10   20.70
   1  -1   8   31.00   17.00
  -1   1  -7  316.97   31.90
  -1   1  -7  349.96   31.00
  -1   1  -7  323.37   36.50
   1  -1   7  312.77   31.70
   1  -1   7  365.26   37.90
   1  -1   7  309.87   32.20
  -1   1  -6  151.88   19.80
  -1   1  -6  140.49   23.40
   1  -1   6  151.18   20.30
   1  -1   6  131.79   20.00
  -1   1  -5 4036.10  248.08
  -1   1  -5 4084.89  245.38
   1  -1   5 4096.69  245.88
   1  -1   5 3889.21  248.38
   1  -1   5 3796.72  244.98
  -1   1  -3 2017.10  122.39
  -1   1  -3 1921.11  120.89
   1  -1   3 1766.72  121.79
   1  -1   3 2015.70  121.29
   1  -1   3 1949.70  119.89
  -1   1  -2  359.96   23.50
  -1   1  -2  353.06   25.50
  -1   1  -2  324.57   25.00
   1  -1   2  354.46   25.30
   1  -1   2  319.57   25.00
   1  -1   2  379.36   23.70
  -1   1   2  494.25   32.60
  -1   1   2  482.85   31.00
  -1   1   2  491.25   32.10
  -1   1   2  474.75   30.00
   1  -1  -2  473.85   30.00
   1  -1  -2  471.25   31.10
  -1   1   3 1903.51  117.69
  -1   1   3 1886.61  119.29
  -1   1   3 1915.31  116.69
   1  -1  -3 1768.02  117.69
   1  -1  -3 1997.40  119.79
   1  -1  -3 1960.70  116.59
  -1   1   4  308.57   23.80
  -1   1   4  309.57   28.10
  -1   1   4  295.07   25.30
   1  -1  -4  322.17   30.10
   1  -1  -4  272.97   24.10
   1  -1  -4  301.07   23.30
  -1   1   5   45.90   15.90
  -1   1   5   26.70    8.90
  -1   1   5   30.20   11.60
   1  -1  -5   31.40    8.60
   1  -1  -5   25.60   10.30
   1  -1  -5   37.30   14.70
  -1   1   6  567.64   41.00
  -1   1   6  582.74   46.50
  -1   1   6  536.55   39.30
   1  -1  -6  548.55   45.00
   1  -1  -6  571.74   38.40
   1  -1  -6  428.86   39.10
  -1   1   7   34.80   15.50
  -1   1   7   34.70   17.70
  -1   1   7   20.10   11.30
   1  -1  -7   48.10   12.00
   1  -1  -7   17.10   13.40
   1  -1  -7   31.20   17.40
  -1   1   8  -10.30   11.80
  -1   1   8  -21.60   13.90
  -1   1   8  -37.60   16.50
   1  -1  -8   -9.70   11.00
   1  -1  -8  -11.30   13.10
   1  -1  -8  -31.60   15.60
  -1   1   9  268.97   38.30
  -1   1   9  280.47   31.80
  -1   1   9  360.36   31.70
   1  -1  -9  276.47   38.10
   1  -1  -9  308.87   31.30
   1  -1  -9  283.27   28.40
  -1   1  10   86.39   19.90
  -1   1  10  130.49   24.40
  -1   1  10  106.19   31.70
   1  -1 -10  145.89   19.80
   1  -1 -10  140.99   29.70
   1  -1 -10  159.88   25.10
  -1   1  11   68.49   34.70
  -1   1  11   50.39   27.40
  -1   1  11  102.39   23.80
  -1   1  11   69.79   19.10
   1  -1 -11   52.59   20.00
   1  -1 -11   66.59   16.40
   1  -1 -11   76.19   27.00
  -1   1  12   31.40   19.00
  -1   1  12    1.60   32.20
  -1   1  12    1.70   16.10
   1  -1 -12    0.60   23.40
   1  -1 -12  -25.80   14.00
  -1   1  13   49.00   20.70
  -1   1  13   23.80   31.90
  -1   1  13   18.00   16.50
   1  -1 -13   34.10   17.40
  -1   1  14   77.99   37.00
  -1   1  14   35.30   17.00
   1  -1 -14   28.70   17.30
  -1   1  15  -50.19   31.90
  -1   1  15    3.10   15.50
   1  -1 -15   18.80   16.10
  -2   0 -15   45.40   17.20
   2   0  15   36.80   33.80
  -2   0 -14   17.10   13.70
  -2   0 -14    4.20   24.10
   2   0  14   -3.60   19.10
  -2   0 -13   58.79   25.90
  -2   0 -13   68.09   19.40
   2   0  13   62.89   22.50
  -2   0 -12   12.80   14.60
  -2   0 -12    2.30   21.30
   2   0  12   14.80   21.10
   2   0  12   11.50   20.10
  -2   0 -11  789.42   58.39
  -2   0 -11  787.92   61.99
  -2   0 -11  636.24   69.39
   2   0  11  834.32   71.99
   2   0  11  626.84   68.39
   2   0  11  702.13   60.09
  -2   0 -10   10.10   24.30
  -2   0 -10   32.90   17.10
   2   0  10   30.50   21.20
   2   0  10   22.30   22.30
  -2   0  -9 1913.41  126.19
  -2   0  -9 1808.72  129.79
  -2   0  -9 2081.89  125.69
   2   0   9 1906.91  133.49
   2   0   9 1810.82  127.69
   2   0   9 1816.42  126.19
  -2   0  -8 3963.40  239.48
  -2   0  -8 3822.82  243.38
  -2   0  -8 3741.93  239.28
   2   0   8 3864.71  239.88
   2   0   8 3708.43  244.38
   2   0   8 3783.92  240.58
  -2   0  -7  234.98   31.70
  -2   0  -7  348.27   30.50
  -2   0  -7  229.38   27.40
   2   0   7  282.87   29.20
   2   0   7  267.67   36.20
   2   0   7  293.87   31.60
  -2   0  -6 1556.24   98.29
  -2   0  -6 1476.25   99.49
   2   0   6 1389.26   96.29
   2   0   6 1454.55  100.39
   2   0   6 1456.45   98.39
  -2   0  -5 4482.15  271.37
  -2   0  -5 4313.57  272.87
   2   0   5 4009.60  272.77
   2   0   5 4701.73  272.47
   2   0   5 4464.85  270.47
  -2   0  -2  362.76   26.40
  -2   0  -2  370.06   27.60
  -2   0  -2  392.56   30.20
   2   0   2  412.36   30.70
   2   0   2  367.76   26.30
   2   0   2  393.96   28.60
  -2   0  -1 2064.89  129.09
   2   0   1 2114.69  129.19
  -2   0   0 2015.00  123.59
  -2   0   1  110.49    9.00
  -2   0   1  106.99    8.90
  -2   0   1  129.19    9.20
   2   0  -1  107.49    8.90
   2   0  -1  101.49    8.90
   2   0  -1   93.59    8.80
  -2   0   2 2109.89  126.89
  -2   0   2 2033.40  126.39
  -2   0   2 2057.09  124.39
   2   0  -2 2033.40  126.89
  -2   0   3 2032.20  123.39
  -2   0   3 1909.31  123.99
   2   0  -3 1970.40  121.39
  -2   0   4  182.48   21.00
  -2   0   4  180.28   14.00
  -2   0   4  137.49   21.40
  -2   0   4  165.58   16.10
   2   0  -4  186.78   17.20
   2   0  -4  174.58   20.30
  -2   0   5 1247.98   80.09
  -2   0   5 1173.78   83.49
  -2   0   5 1317.47   78.29
   2   0  -5 1310.37   80.69
   2   0  -5 1199.18   83.59
   2   0  -5 1247.18   77.29
  -2   0   6   68.99   11.20
  -2   0   6  102.09   14.70
  -2   0   6   74.39   19.70
   2   0  -6   83.19   20.00
   2   0  -6   63.99   13.60
   2   0  -6   90.89    9.60
  -2   0   7    6.20   12.00
  -2   0   7  -26.40   13.90
  -2   0   7   -0.20    8.80
   2   0  -7    8.20   11.40
   2   0  -7  -11.70   15.00
   2   0  -7    5.30    7.00
  -2   0   8  231.48   27.40
  -2   0   8  266.97   27.00
  -2   0   8  249.78   34.90
   2   0  -8  313.07   30.60
   2   0  -8  337.37   38.20
   2   0  -8  277.47   23.60
  -2   0   9  221.88   34.60
  -2   0   9  255.47   30.00
  -2   0   9  216.98   23.50
   2   0  -9  220.28   28.20
   2   0  -9  211.08   22.60
   2   0  -9  224.88   35.50
  -2   0  10  166.58   40.80
  -2   0  10  134.59   25.10
  -2   0  10  150.18   20.40
  -2   0  10  132.49   30.40
   2   0 -10  149.29   31.90
   2   0 -10  133.49   24.00
   2   0 -10  139.29   16.80
  -2   0  11  101.89   19.50
  -2   0  11  102.39   33.40
  -2   0  11  123.39   24.20
  -2   0  11   81.29   35.80
   2   0 -11   52.79   26.90
   2   0 -11  148.39   24.90
   2   0 -11  144.59   16.60
  -2   0  12   50.39   35.20
  -2   0  12   29.60   16.90
  -2   0  12   20.60   14.60
   2   0 -12   24.30   10.90
   2   0 -12  -15.40   13.40
  -2   0  13   84.09   35.80
  -2   0  13   41.80   16.30
  -2   0  13   67.59   21.10
   2   0 -13   50.09   18.70
  -2   0  14   26.50   32.90
  -2   0  14   21.10   14.60
   2   0 -14   31.90   16.50
  -2   0  15   20.80   15.10
  -2   0  15   55.19   39.60
   2   0 -15   29.90   17.00
  -3  -1 -14   21.90   24.80
  -3  -1 -14    5.60   15.60
   3   1  14   38.60   24.40
  -3  -1 -13  426.36   53.59
  -3  -1 -13  524.55   45.60
   3   1  13  464.45   50.19
  -3  -1 -12   31.90   24.90
  -3  -1 -12   49.50   18.00
   3   1  12   54.39   22.60
   3   1  12   67.59   26.70
  -3  -1 -11   54.29   23.90
  -3  -1 -11   41.90   21.90
  -3  -1 -11   32.60   17.20
   3   1  11   51.29   23.00
   3   1  11   59.19   30.50
   3   1  11   33.20   23.20
  -3  -1 -10   26.30   26.40
  -3  -1 -10   53.09   20.00
  -3  -1 -10   57.49   21.50
   3   1  10   62.99   22.90
   3   1  10   56.99   28.00
   3   1  10   67.09   26.40
  -3  -1  -9 2015.10  127.69
  -3  -1  -9 2016.50  132.79
  -3  -1  -9 1931.51  129.19
   3   1   9 2027.80  131.69
   3   1   9 1709.63  127.49
   3   1   9 1820.72  133.79
  -3  -1  -8 3868.11  243.78
  -3  -1  -8 3994.20  240.18
  -3  -1  -8 3744.53  240.68
   3   1   8 3853.91  242.28
   3   1   8 3847.52  245.18
   3   1   8 3584.74  239.58
  -3  -1  -7 1116.49   79.39
  -3  -1  -7 1029.80   77.59
  -3  -1  -7 1145.89   75.59
   3   1   7 1110.19   81.99
   3   1   7 1054.39   79.09
   3   1   7 1048.80   76.79
  -3  -1  -6  803.42   60.09
  -3  -1  -6  892.21   56.89
  -3  -1  -6  745.53   59.29
   3   1   6  845.52   63.09
   3   1   6  730.93   60.29
   3   1   6  719.93   56.69
  -3  -1  -5   18.50   12.40
  -3  -1  -5   11.60   10.60
  -3  -1  -5    6.00   13.30
   3   1   5   33.70   15.80
   3   1   5   26.30   14.60
   3   1   5   12.10   12.50
  -3  -1  -4 1422.26   97.69
  -3  -1  -4 1494.65   94.39
  -3  -1  -4 1448.46   97.39
   3   1   4 1506.55   98.19
   3   1   4 1510.75   98.59
   3   1   4 1506.65   95.19
  -3  -1  -3   -0.60    9.30
  -3  -1  -3   13.00   12.20
  -3  -1  -3   17.20   13.50
   3   1   3    7.40   14.30
   3   1   3   18.10   12.30
   3   1   3   18.70    9.80
  -3  -1  -2 2353.56  144.29
   3   1   2 2192.28  143.89
   3   1   2 2456.65  147.09
  -3  -1  -1  440.26   29.50
  -3  -1  -1  499.35   34.30
  -3  -1  -1  435.46   29.80
   3   1   1  423.96   29.80
   3   1   1  401.36   29.10
  -3  -1   0 1907.81  114.59
  -3  -1   0 1723.83  111.69
   3   1   0 1822.12  111.79
   3   1   0 1898.81  112.99
  -3  -1   1 1211.18   82.89
  -3  -1   1 1302.77   82.19
  -3  -1   1 1417.26   83.99
   3   1  -1 1405.36   83.29
   3   1  -1 1293.67   82.19
   3   1  -1 1414.66   83.69
  -3  -1   2   88.09   11.20
  -3  -1   2   95.19   10.90
  -3  -1   2  124.19   12.90
   3   1  -2  104.89   12.90
   3   1  -2  112.99   10.10
   3   1  -2  105.59   12.10
  -3  -1   3  660.33   45.30
  -3  -1   3  678.53   46.10
  -3  -1   3  632.44   44.10
  -3  -1   3  675.83   43.20
  -3  -1   4   -2.70    6.80
  -3  -1   4   -8.10   12.60
  -3  -1   4    6.40    6.20
  -3  -1   4    4.10   10.20
   3   1  -4    7.20    6.90
  -3  -1   5   57.99   15.30
  -3  -1   5   35.80    8.50
  -3  -1   5   37.00   16.30
   3   1  -5   35.10    9.30
   3   1  -5   28.50   12.80
  -3  -1   6 1156.78   83.29
  -3  -1   6 1016.70   69.19
  -3  -1   6 1013.50   74.39
   3   1  -6 1081.29   70.09
   3   1  -6 1130.19   80.39
  -3  -1   7   23.50   18.00
  -3  -1   7   27.30   19.20
  -3  -1   7   12.30    6.90
  -3  -1   7    0.80   10.70
   3   1  -7  -11.10   14.60
   3   1  -7   15.80   11.00
  -3  -1   8  -15.00   16.90
  -3  -1   8  -31.80   23.30
  -3  -1   8    6.30    8.60
  -3  -1   8    0.10   12.00
   3   1  -8   22.70   20.70
   3   1  -8    3.80   12.40
  -3  -1   9  216.18   22.70
  -3  -1   9  237.88   35.10
  -3  -1   9  228.58   38.70
  -3  -1   9  175.88   23.50
   3   1  -9  205.58   24.40
   3   1  -9  198.18   33.00
  -3  -1  10   44.50   28.20
  -3  -1  10  103.59   21.30
  -3  -1  10   82.09   14.70
  -3  -1  10   89.29   32.40
   3   1 -10   74.29   26.50
   3   1 -10   52.49   17.70
  -3  -1  11   -5.30   23.60
  -3  -1  11   34.40   19.20
  -3  -1  11  -11.50   32.50
  -3  -1  11   43.30   13.70
   3   1 -11   10.40   15.80
  -3  -1  12   97.69   16.20
  -3  -1  12   99.39   34.90
   3   1 -12   69.09   18.70
  -3  -1  13  108.59   22.90
  -3  -1  13   52.49   33.80
  -3  -1  13   60.89   15.30
  -3  -1  14   86.79   37.70
  -3  -1  14   24.00   12.80
   3   1 -14   15.70   16.30
  -3  -1  15  251.67   53.19
  -3  -1  15  146.89   20.20
   3   1 -15  145.39   24.60
  -4  -2 -14    9.60   16.10
  -4  -2 -14   35.10   25.60
   4   2  14    8.30   23.60
  -4  -2 -13  346.57   48.70
  -4  -2 -13  355.06   40.60
   4   2  13  389.76   45.30
  -4  -2 -12  476.35   45.10
  -4  -2 -12  523.95   54.09
   4   2  12  377.26   46.90
  -4  -2 -11  130.49   31.30
  -4  -2 -11  128.99   25.30
   4   2  11   75.59   26.20
   4   2  11   91.99   27.00
   4   2  11  147.49   38.60
  -4  -2 -10  437.66   45.60
  -4  -2 -10  349.67   39.70
  -4  -2 -10  353.76   44.90
   4   2  10  394.26   49.30
   4   2  10  393.66   46.20
   4   2  10  273.07   38.70
  -4  -2  -9   66.99   20.50
  -4  -2  -9   77.79   23.80
  -4  -2  -9  103.89   29.80
   4   2   9  143.09   29.60
   4   2   9   86.49   28.80
   4   2   9   88.69   26.80
  -4  -2  -8  822.52   67.09
  -4  -2  -8  748.23   60.39
  -4  -2  -8  897.71   69.49
   4   2   8  770.12   63.49
   4   2   8  880.01   72.19
   4   2   8  821.12   69.49
  -4  -2  -7    2.40   19.20
  -4  -2  -7   29.40   18.70
  -4  -2  -7   12.00   15.10
   4   2   7   -5.80   18.70
   4   2   7   18.30   16.60
   4   2   7   23.30   19.60
  -4  -2  -6  779.92   57.19
  -4  -2  -6  838.82   58.29
  -4  -2  -6  636.24   50.79
   4   2   6  678.73   57.89
   4   2   6  633.84   51.79
   4   2   6  679.43   57.89
  -4  -2  -5  698.63   53.79
  -4  -2  -5  680.63   48.00
   4   2   5  572.54   51.09
   4   2   5  717.73   54.59
  -4  -2  -4   -3.30    9.80
  -4  -2  -4   13.00    9.70
  -4  -2  -4    5.50   12.70
   4   2   4    1.20   11.20
   4   2   4   -3.10   12.60
   4   2   4    4.90   10.10
  -4  -2  -3  348.07   33.70
  -4  -2  -3  357.16   27.30
  -4  -2  -3  323.37   29.70
   4   2   3  377.26   29.10
   4   2   3  276.37   30.10
   4   2   3  389.96   30.00
  -4  -2  -2   -1.90    8.90
  -4  -2  -2   -0.40   23.00
  -4  -2  -2    2.10    9.40
   4   2   2   10.80    9.10
   4   2   2   -8.80    8.10
   4   2   2   -2.70   10.80
  -4  -2  -1  514.05   35.00
  -4  -2  -1  502.25   33.90
   4   2   1  486.45   34.90
   4   2   1  541.75   40.40
   4   2   1  465.35   33.70
  -4  -2   0  112.59   12.60
  -4  -2   0  198.58   20.80
  -4  -2   0  123.69   14.00
   4   2   0  169.38   22.10
   4   2   0  145.09   13.60
   4   2   0  171.08   16.80
  -4  -2   1   78.29   13.50
  -4  -2   1   82.29   11.70
  -4  -2   1   86.39    9.30
   4   2  -1   97.89   12.50
   4   2  -1   86.09    9.50
   4   2  -1   70.19   12.80
  -4  -2   2 2838.32  181.48
  -4  -2   2 3000.70  182.68
   4   2  -2 3248.58  182.78
   4   2  -2 2893.41  181.78
   4   2  -2 2909.71  181.58
  -4  -2   3  239.58   22.50
  -4  -2   3  257.17   20.40
  -4  -2   3  251.57   22.70
  -4  -2   3  244.98   20.50
   4   2  -3  242.68   21.20
   4   2  -3  250.87   17.70
  -4  -2   4  292.77   24.80
  -4  -2   4  265.97   20.40
  -4  -2   4  228.58   21.40
  -4  -2   4  230.98   24.70
  -4  -2   5   50.59   15.70
  -4  -2   5   64.39   17.50
  -4  -2   5   79.29   10.80
  -4  -2   5   63.49   12.40
  -4  -2   6  164.18   19.90
  -4  -2   6  167.78   17.90
  -4  -2   6  190.98   24.50
   4   2  -6  211.98   18.60
  -4  -2   7  206.98   28.90
  -4  -2   7  183.08   31.00
  -4  -2   7  160.58   20.40
   4   2  -7  171.38   19.60
  -4  -2   8   34.00   12.40
  -4  -2   8   30.30   23.40
  -4  -2   8   17.70   19.20
   4   2  -8   49.40   13.90
  -4  -2   9  124.39   29.70
  -4  -2   9  221.68   25.00
  -4  -2   9  242.18   40.20
   4   2  -9  202.58   25.10
  -4  -2  10    7.30   31.60
  -4  -2  10   32.90   15.80
  -4  -2  10   25.30   25.60
   4   2 -10   23.10   16.30
  -4  -2  11  224.78   30.20
  -4  -2  11  306.47   43.10
  -4  -2  11  228.28   45.80
   4   2 -11  210.98   28.70
  -4  -2  12   -4.40   32.10
   4   2 -12    4.10   15.20
  -4  -2  13   66.79   21.00
  -4  -2  13   61.79   32.40
  -4  -2  14    3.30   34.90
   4   2 -14    0.60   14.30
  -4  -2  15   90.89   38.60
   4   2 -15  137.89   24.40
  -5  -3 -14   16.60   25.20
  -5  -3 -14   22.90   17.90
   5   3  14   37.20   25.30
  -5  -3 -13   -4.20   14.50
  -5  -3 -13    5.80   24.60
   5   3  13  -10.70   23.00
  -5  -3 -12  121.19   31.20
  -5  -3 -12  120.59   25.00
   5   3  12  106.99   30.20
  -5  -3 -11   16.90   19.10
  -5  -3 -11  -21.70   21.70
   5   3  11   28.00   27.50
   5   3  11   43.20   25.50
  -5  -3 -10  259.47   36.10
  -5  -3 -10  340.87   40.30
  -5  -3 -10  318.97   42.00
   5   3  10  267.27   39.40
   5   3  10  324.07   43.30
   5   3  10  431.46   51.09
  -5  -3  -9  181.08   34.40
  -5  -3  -9  139.49   27.00
  -5  -3  -9  177.88   32.80
   5   3   9  147.69   33.30
   5   3   9  137.19   29.70
   5   3   9  150.38   36.80
  -5  -3  -8  -12.20   16.60
  -5  -3  -8  -12.50   20.30
  -5  -3  -8    5.50   21.00
   5   3   8  -19.10   21.90
   5   3   8    5.10   22.10
   5   3   8  -15.80   20.80
  -5  -3  -7  408.86   42.50
  -5  -3  -7  411.36   42.50
  -5  -3  -7  355.86   34.00
   5   3   7  356.76   41.90
   5   3   7  321.77   37.50
   5   3   7  289.87   39.60
  -5  -3  -6    5.20   11.70
  -5  -3  -6    5.70   16.70
   5   3   6   46.00   20.10
   5   3   6   -1.80   14.30
   5   3   6   34.00   19.40
  -5  -3  -5  751.02   61.09
  -5  -3  -5  773.82   58.99
  -5  -3  -5  793.52   54.59
   5   3   5  776.72   56.39
   5   3   5  789.72   63.59
   5   3   5  754.72   58.29
  -5  -3  -4   47.20   12.80
  -5  -3  -4   22.90   13.20
  -5  -3  -4   31.10   14.80
   5   3   4   51.79   18.50
   5   3   4   13.90   14.50
   5   3   4   23.10   13.70
  -5  -3  -3   17.60   14.50
  -5  -3  -3    6.20   10.50
   5   3   3    9.50   10.70
   5   3   3    6.60    9.90
   5   3   3   14.80   13.50
  -5  -3  -2  409.06   31.70
  -5  -3  -2  410.46   32.00
  -5  -3  -2  408.76   38.50
   5   3   2  408.06   30.90
   5   3   2  431.06   32.10
   5   3   2  608.34   52.29
  -5  -3  -1 2626.74  158.68
  -5  -3  -1 2654.83  162.48
  -5  -3  -1 2663.03  157.18
   5   3   1 2448.85  156.78
   5   3   1 2481.45  161.48
   5   3   1 2493.25  158.58
  -5  -3   0 1950.70  132.09
  -5  -3   0 2029.70  125.49
  -5  -3   0 2031.90  122.99
   5   3   0 2115.29  127.89
   5   3   0 1928.31  123.09
   5   3   0 2028.20  125.59
  -5  -3   1   -3.10   10.80
  -5  -3   1   10.90    5.70
  -5  -3   1   -3.20    8.00
   5   3  -1    5.60    5.70
   5   3  -1   -1.80    8.60
   5   3  -1   17.10    8.40
  -5  -3   2 1168.58   81.39
  -5  -3   2 1210.38   78.39
  -5  -3   2 1311.17   80.49
   5   3  -2 1310.27   80.49
   5   3  -2 1296.87   78.89
   5   3  -2 1240.88   79.89
  -5  -3   3   10.60    9.20
  -5  -3   3    5.00    7.80
  -5  -3   3    9.20    8.30
  -5  -3   3   -2.70    7.80
   5   3  -3   -2.50    5.60
   5   3  -3   -5.50    7.70
  -5  -3   4   66.49   10.60
  -5  -3   4   77.19   12.30
  -5  -3   4  101.29   14.80
   5   3  -4   77.59   12.10
  -5  -3   5  785.32   55.19
  -5  -3   5  802.52   57.89
  -5  -3   5  820.42   53.89
  -5  -3   5  840.92   58.99
  -5  -3   6   81.09   19.00
  -5  -3   6   90.09   15.20
  -5  -3   6  105.09   13.70
  -5  -3   6  104.59   24.60
  -5  -3   7   14.70   12.30
  -5  -3   7   14.20   17.50
  -5  -3   7   14.50   20.90
  -5  -3   7   21.50   10.10
  -5  -3   8  315.17   43.00
  -5  -3   8  330.57   28.60
  -5  -3   8  254.67   37.00
  -5  -3   8  347.07   33.40
  -5  -3   9  231.18   29.30
  -5  -3   9  301.27   39.70
  -5  -3   9  291.67   44.20
  -5  -3   9  268.27   27.50
  -5  -3  10  177.58   23.90
  -5  -3  10  178.58   26.30
  -5  -3  10  155.78   32.50
  -5  -3  10  124.99   35.40
   5   3 -10  215.28   26.20
  -5  -3  11  246.98   38.60
  -5  -3  11  309.77   31.40
  -5  -3  11  186.38   28.70
  -5  -3  11  179.48   43.10
   5   3 -11  228.28   28.90
  -5  -3  12    1.30   31.20
  -5  -3  12  -18.60   15.20
   5   3 -12    2.80   14.10
  -5  -3  13    7.00   28.60
  -5  -3  13   62.09   21.10
  -5  -3  14   -3.30   17.30
  -5  -3  14   60.39   33.80
   5   3 -14   11.90   16.20
  -5  -3  15   33.70   20.40
  -5  -3  15   10.40   35.90
   5   3 -15   22.60   17.70
  -6  -4 -13    7.00   18.20
  -6  -4 -13    7.60   24.90
   6   4  13  -32.60   22.50
  -6  -4 -12   17.40   22.90
  -6  -4 -12   -4.90   17.70
   6   4  12   14.10   24.70
  -6  -4 -11   51.09   21.60
  -6  -4 -11   39.70   27.10
   6   4  11   57.29   25.70
  -6  -4 -10   99.19   23.20
  -6  -4 -10   70.99   25.70
  -6  -4 -10  136.19   30.60
   6   4  10  110.39   31.30
   6   4  10   72.59   29.40
   6   4  10  108.39   28.90
  -6  -4  -9  213.38   36.50
  -6  -4  -9  344.37   43.00
  -6  -4  -9  319.87   35.80
   6   4   9  295.37   43.20
   6   4   9  317.07   42.70
   6   4   9  328.97   46.70
  -6  -4  -8   24.30   21.10
  -6  -4  -8   12.70   16.40
  -6  -4  -8   40.20   21.90
   6   4   8   25.50   24.10
   6   4   8    6.50   25.00
   6   4   8   40.70   24.10
  -6  -4  -7   90.49   25.10
  -6  -4  -7  133.39   23.00
  -6  -4  -7   76.19   25.10
   6   4   7  126.79   30.10
   6   4   7   68.59   22.30
   6   4   7   76.39   24.90
  -6  -4  -6 1361.96  102.79
  -6  -4  -6 1493.95   96.29
  -6  -4  -6 1434.26  100.19
   6   4   6 1455.75  104.09
   6   4   6 1504.65   99.59
   6   4   6 1371.56  100.79
  -6  -4  -5 3217.88  201.38
  -6  -4  -5 3116.99  204.18
  -6  -4  -5 3197.38  198.58
   6   4   5 3196.48  199.88
   6   4   5 3127.19  201.18
  -6  -4  -4 2447.66  154.88
  -6  -4  -4 2467.55  152.98
  -6  -4  -4 2362.66  158.48
   6   4   4 2407.56  158.78
   6   4   4 2476.85  154.08
   6   4   4 2382.36  154.18
  -6  -4  -3  260.87   31.80
  -6  -4  -3  339.17   29.60
  -6  -4  -3  351.56   28.50
   6   4   3  345.77   30.70
   6   4   3  343.07   28.50
   6   4   3  325.87   34.10
  -6  -4  -2   -2.50   12.90
  -6  -4  -2   -1.40    9.60
  -6  -4  -2  -10.40    8.90
   6   4   2   12.00   10.80
   6   4   2   -7.60   13.20
   6   4   2    1.10    8.60
  -6  -4  -1  777.12   48.50
  -6  -4  -1  709.63   56.49
  -6  -4  -1  771.32   53.29
   6   4   1  741.13   48.00
   6   4   1  720.33   54.59
   6   4   1  671.83   50.29
  -6  -4   0  738.53   45.00
  -6  -4   0  657.33   48.10
  -6  -4   0  770.32   69.89
   6   4   0  734.73   51.79
   6   4   0  682.93   45.00
   6   4   0  703.13   49.10
  -6  -4   1  123.09   14.80
  -6  -4   1  110.99   10.70
  -6  -4   1  109.09   16.60
   6   4  -1  125.29   27.60
   6   4  -1  116.49   15.20
   6   4  -1  107.19   10.90
  -6  -4   2   81.09    9.40
  -6  -4   2   89.09   13.50
  -6  -4   2   93.69   15.20
  -6  -4   2   80.09    9.70
   6   4  -2   75.69   13.10
   6   4  -2   76.69   12.20
  -6  -4   3  203.38   21.60
  -6  -4   3  204.48   19.40
  -6  -4   3  221.08   19.50
  -6  -4   3  229.78   20.50
   6   4  -3  198.18   20.70
   6   4  -3  210.38   19.60
  -6  -4   4 2416.86  141.49
  -6  -4   4 2374.46  142.69
  -6  -4   4 2312.87  141.99
  -6  -4   4 2043.80  141.79
   6   4  -4 2196.18  142.09
   6   4  -4 2263.97  138.99
  -6  -4   5  224.78   20.70
  -6  -4   5  228.08   20.70
  -6  -4   5  213.18   22.90
  -6  -4   5  229.68   25.20
  -6  -4   5  252.27   26.30
  -6  -4   6    9.80   11.50
  -6  -4   6   -0.10    8.70
  -6  -4   6   -0.90   15.40
  -6  -4   6   15.00   15.80
  -6  -4   7    7.90    9.20
  -6  -4   7  -12.10   17.40
  -6  -4   7  -11.90   18.70
  -6  -4   7   25.40   13.10
  -6  -4   8   15.10   11.10
  -6  -4   8   30.00   24.00
  -6  -4   8   41.80   15.20
  -6  -4   8   -8.00   20.20
  -6  -4   9   86.59   16.30
  -6  -4   9   80.99   27.60
  -6  -4   9   80.89   19.60
  -6  -4   9   88.99   27.40
  -6  -4  10   14.90   14.00
  -6  -4  10   43.00   18.40
  -6  -4  10   25.90   27.30
  -6  -4  10   36.00   25.30
  -6  -4  11   81.99   33.80
  -6  -4  11   24.90   18.50
  -6  -4  11   63.99   27.20
  -6  -4  11   59.29   17.90
  -6  -4  12   37.70   27.60
  -6  -4  12   10.20   28.50
  -6  -4  12    5.80   15.00
  -6  -4  12   24.80   18.60
  -6  -4  13   87.29   22.30
  -6  -4  13  112.89   36.70
  -6  -4  14   57.59   22.30
  -6  -4  14   42.20   36.60
  -7  -5 -13   -0.40   16.10
  -7  -5 -13   -4.30   23.60
   7   5  13   -6.90   25.80
  -7  -5 -12   46.30   20.60
  -7  -5 -12   34.20   25.00
   7   5  12    1.50   23.80
  -7  -5 -11  -14.00   18.40
  -7  -5 -11   10.40   20.80
   7   5  11    5.10   24.00
  -7  -5 -10  572.24   51.89
  -7  -5 -10  685.83   66.39
   7   5  10  368.86   69.89
   7   5  10  673.93   66.09
  -7  -5  -9  809.72   71.39
  -7  -5  -9  805.42   92.49
  -7  -5  -9  743.93   69.09
   7   5   9  886.31   85.59
   7   5   9  959.40   79.99
   7   5   9  930.71   76.69
  -7  -5  -8  674.73   71.09
  -7  -5  -8  780.32   61.19
  -7  -5  -8  718.13   65.59
   7   5   8  777.42   69.99
   7   5   8  811.62   74.29
   7   5   8  733.33   67.59
  -7  -5  -7   48.60   25.90
  -7  -5  -7   59.19   23.80
  -7  -5  -7   30.80   16.60
   7   5   7   51.99   22.80
   7   5   7   45.80   25.90
   7   5   7   36.40   21.70
  -7  -5  -6  929.91   83.09
  -7  -5  -6 1051.29   74.79
  -7  -5  -6 1078.29   78.79
   7   5   6 1118.59   79.09
   7   5   6 1003.40   83.89
   7   5   6 1090.69   79.79
  -7  -5  -5 2128.79  142.59
  -7  -5  -5 2063.99  155.38
  -7  -5  -5 2253.37  145.59
   7   5   5 2398.76  145.39
   7   5   5 2267.97  150.88
  -7  -5  -4 1338.67   90.59
  -7  -5  -4 1426.36   89.69
   7   5   4 1275.17   89.39
   7   5   4 1334.47   96.39
   7   5   4 1309.77   89.89
  -7  -5  -3   69.59   15.50
  -7  -5  -3   57.99   18.70
  -7  -5  -3   28.50   12.30
   7   5   3   55.59   20.40
   7   5   3   37.40   14.10
   7   5   3   46.30   12.80
  -7  -5  -2  123.19   35.60
  -7  -5  -2   90.89   16.40
  -7  -5  -2   67.19   13.60
   7   5   2   61.59   16.90
   7   5   2  113.69   14.00
   7   5   2   65.19   15.00
  -7  -5  -1  217.58   19.50
  -7  -5  -1  229.78   23.00
  -7  -5  -1  265.37   31.70
   7   5   1  253.17   29.10
   7   5   1  236.58   23.40
   7   5   1  182.08   19.10
  -7  -5   0  345.67   27.90
  -7  -5   0  333.07   22.80
  -7  -5   0  334.87   33.70
   7   5   0  311.87   22.40
   7   5   0  249.97   28.70
  -7  -5   1  685.13   45.40
  -7  -5   1  601.84   38.80
  -7  -5   1  584.24   49.70
   7   5  -1  605.04   39.10
   7   5  -1  614.04   44.20
  -7  -5   2  675.03   44.30
  -7  -5   2  712.83   48.40
  -7  -5   2  692.93   44.50
  -7  -5   2  695.93   53.29
   7   5  -2  705.33   49.70
   7   5  -2  666.73   48.20
  -7  -5   3  251.37   25.00
  -7  -5   3  251.17   21.30
  -7  -5   3  236.68   25.90
  -7  -5   3  246.18   21.90
   7   5  -3  283.77   25.00
   7   5  -3  257.37   23.90
  -7  -5   5  449.16   35.20
  -7  -5   5  439.26   36.40
  -7  -5   5  452.65   33.80
  -7  -5   5  389.76   35.10
   7   5  -5  422.56   28.60
   7   5  -5  370.56   33.00
  -7  -5   6   -2.30    9.50
  -7  -5   6    1.70   16.00
  -7  -5   6   11.90    8.80
  -7  -5   6    4.30   12.20
  -7  -5   6   10.90   15.50
  -7  -5   7  -11.80   16.90
  -7  -5   7  -10.00    9.80
  -7  -5   7    0.80   18.60
  -7  -5   7   -2.90   12.70
  -7  -5   8   38.20   13.10
  -7  -5   8   22.90   21.20
  -7  -5   8   37.20   16.30
  -7  -5   8   46.80   24.20
  -7  -5   9  106.99   18.00
  -7  -5   9  116.59   22.50
  -7  -5   9  109.19   30.50
  -7  -5   9  137.09   29.60
  -7  -5  10   64.49   31.30
  -7  -5  10   73.39   17.30
  -7  -5  10   57.99   19.60
  -7  -5  10   64.49   27.70
  -7  -5  11   98.89   22.40
  -7  -5  11   79.69   26.10
  -7  -5  11   97.29   18.50
  -7  -5  11   80.49   32.70
  -7  -5  12   96.69   32.90
  -7  -5  12   92.99   20.40
  -7  -5  12   72.69   31.90
  -7  -5  12   50.89   21.30
  -7  -5  13   26.20   31.40
  -7  -5  13   36.30   17.20
  -7  -5  13   18.70   19.20
  -7  -5  14  -39.00   29.70
  -7  -5  14    6.50   19.50
  -8  -6 -12   13.10   23.70
  -8  -6 -12   31.60   23.90
   8   6  12   26.70   26.50
  -8  -6 -11   86.39   29.00
  -8  -6 -11   94.89   26.70
   8   6  11   51.89   28.60
  -8  -6 -10  312.07   37.20
  -8  -6 -10  331.47   44.00
   8   6  10  271.97   41.70
   8   6  10  251.17   43.40
  -8  -6  -9  997.30   72.89
  -8  -6  -9  835.32   82.79
  -8  -6  -9  886.31   77.19
   8   6   9 1046.10   86.59
   8   6   9  990.60   82.39
  -8  -6  -8  246.98   36.40
  -8  -6  -8  335.77   45.80
  -8  -6  -8  338.77   40.70
   8   6   8  238.98   39.20
   8   6   8  307.37   42.50
   8   6   8  327.47   46.00
  -8  -6  -7   17.20   25.90
  -8  -6  -7   -8.40   15.90
  -8  -6  -7   10.30   20.10
   8   6   7   39.90   26.80
   8   6   7    6.80   27.20
   8   6   7    6.70   22.90
  -8  -6  -6   37.20   16.90
  -8  -6  -6   89.19   23.60
  -8  -6  -6   25.70   26.00
   8   6   6   54.99   21.90
   8   6   6   66.39   27.90
   8   6   6   34.30   22.70
  -8  -6  -5  440.96   49.80
  -8  -6  -5  318.97   36.60
  -8  -6  -5  358.26   34.30
   8   6   5  367.76   42.80
   8   6   5  311.17   36.50
   8   6   5  360.16   37.90
  -8  -6  -4   34.10   22.50
  -8  -6  -4   12.00   16.50
  -8  -6  -4   19.60   15.30
   8   6   4   19.80   22.90
   8   6   4   30.00   15.60
   8   6   4   10.90   15.40
  -8  -6  -3  620.84   47.70
  -8  -6  -3  663.23   59.99
  -8  -6  -3  661.33   48.20
   8   6   3  640.24   49.30
   8   6   3  596.14   57.39
   8   6   3  622.14   46.50
  -8  -6  -2  454.35   45.00
  -8  -6  -2  334.97   31.00
  -8  -6  -2  316.17   29.20
   8   6   2  344.97   33.50
   8   6   2  361.46   38.60
   8   6   2  321.17   27.50
  -8  -6  -1  292.57   34.40
  -8  -6  -1  275.27   23.30
  -8  -6  -1  308.27   29.00
   8   6   1  264.77   22.70
   8   6   1  263.07   27.20
   8   6   1  249.78   30.60
  -8  -6   0  452.65   36.50
  -8  -6   0  431.06   45.40
  -8  -6   0  419.16   29.40
   8   6   0  417.76   35.60
   8   6   0  453.05   29.00
   8   6   0  391.76   40.30
  -8  -6   1   30.20   17.20
  -8  -6   1   40.10   13.70
   8   6  -1   32.00   12.20
   8   6  -1   32.90   21.00
  -8  -6   2  164.98   14.90
  -8  -6   2  188.88   22.20
  -8  -6   2  166.58   24.30
  -8  -6   2  164.68   14.20
   8   6  -2  217.38   23.10
   8   6  -2  184.68   22.40
  -8  -6   3  267.07   28.10
  -8  -6   3  340.27   32.50
  -8  -6   3  307.47   23.00
  -8  -6   3  278.47   24.10
   8   6  -3  298.97   27.40
   8   6  -3  280.77   28.10
  -8  -6   4  131.89   19.00
  -8  -6   4   97.49   19.30
  -8  -6   4  119.49   17.10
  -8  -6   4  128.59   15.80
   8   6  -4  124.09   18.50
   8   6  -4  106.59   15.00
  -8  -6   5   12.90   12.50
  -8  -6   5    7.30   12.80
  -8  -6   5  -10.20   13.40
  -8  -6   5   13.50   13.50
   8   6  -5   27.40   13.40
   8   6  -5   12.40    8.40
  -8  -6   6  284.57   29.20
  -8  -6   6  308.87   30.90
  -8  -6   6  273.57   32.30
  -8  -6   6  307.07   27.80
  -8  -6   6  313.67   31.80
  -8  -6   7  103.79   24.50
  -8  -6   7  128.39   21.80
  -8  -6   7   98.29   23.80
  -8  -6   7  150.68   19.00
  -8  -6   8  179.88   24.80
  -8  -6   8  127.69   28.30
  -8  -6   8  211.88   32.40
  -8  -6   8  138.29   20.10
  -8  -6   9   40.90   25.80
  -8  -6   9    3.50   22.10
  -8  -6   9   12.50   13.60
  -8  -6   9   32.20   17.50
  -8  -6  10   46.00   24.60
  -8  -6  10   14.50   16.90
  -8  -6  10    8.20   25.70
  -8  -6  10   -0.40   12.10
  -8  -6  11   14.50   17.80
  -8  -6  11   10.70   28.10
  -8  -6  11    3.20   22.20
  -8  -6  11   19.80   25.20
  -8  -6  12   91.09   26.60
  -8  -6  12   68.49   22.60
  -8  -6  12   72.49   19.10
  -8  -6  12   93.19   34.80
  -8  -6  13   27.10   19.90
  -8  -6  13   20.80   31.00
  -8  -6  14   85.59   38.90
  -8  -6  14   29.20   21.70
  -9  -7 -12  138.99   31.20
  -9  -7 -12  129.69   32.90
   9   7  12  130.79   37.00
   9   7  12   93.29   35.80
  -9  -7 -11   95.19   27.40
  -9  -7 -11   76.59   28.30
   9   7  11   86.29   34.50
  -9  -7 -10    4.20   17.00
  -9  -7 -10  -13.70   22.00
   9   7  10    6.10   24.20
  -9  -7  -9  175.68   30.40
  -9  -7  -9  224.68   35.10
  -9  -7  -9  162.38   37.60
   9   7   9  119.89   37.40
   9   7   9  243.28   40.10
  -9  -7  -8  -22.60   24.20
  -9  -7  -8    1.60   15.10
  -9  -7  -8   17.90   22.20
   9   7   8   22.90   24.00
   9   7   8   33.30   25.00
  -9  -7  -7  279.27   43.80
  -9  -7  -7  223.58   30.00
  -9  -7  -7  214.78   34.40
   9   7   7  202.38   36.90
   9   7   7  320.57   39.50
   9   7   7  240.48   37.20
  -9  -7  -6   51.69   28.00
  -9  -7  -6   39.20   21.60
  -9  -7  -6   45.10   19.20
   9   7   6   66.89   24.70
   9   7   6   55.89   23.40
   9   7   6   50.39   28.80
  -9  -7  -5  146.49   32.80
  -9  -7  -5  146.79   23.70
  -9  -7  -5  146.99   25.90
   9   7   5  137.49   32.50
   9   7   5  136.99   26.60
   9   7   5  172.98   26.00
  -9  -7  -4   -4.40   15.70
  -9  -7  -4    9.90   15.80
  -9  -7  -4    9.30   22.50
   9   7   4   29.40   15.60
   9   7   4  -10.00   16.40
   9   7   4  -19.30   20.40
  -9  -7  -3    6.90   14.20
  -9  -7  -3   15.50   21.10
  -9  -7  -3    4.20   14.00
   9   7   3   17.00   13.00
   9   7   3    5.40   15.80
   9   7   3  -38.40   18.50
  -9  -7  -2  124.19   20.20
  -9  -7  -2  160.28   32.10
  -9  -7  -2  110.69   17.00
   9   7   2  116.89   22.60
   9   7   2  114.59   16.20
   9   7   2   78.79   23.60
  -9  -7  -1   45.70   23.80
  -9  -7  -1   33.30   10.60
  -9  -7  -1   12.00   13.80
   9   7   1   21.20   19.20
   9   7   1   54.69   16.60
   9   7   1   44.10   10.90
  -9  -7   0  380.46   34.30
  -9  -7   0  425.46   45.60
  -9  -7   0  361.46   25.40
   9   7   0  408.96   35.50
   9   7   0  373.16   38.30
  -9  -7   1    6.20   17.50
  -9  -7   1   12.70   13.30
   9   7  -1   22.90   23.00
   9   7  -1    5.40   14.90
  -9  -7   2   40.40   20.40
  -9  -7   2   24.50   14.80
   9   7  -2   10.70   14.30
   9   7  -2   20.60   13.90
  -9  -7   3   38.50   15.50
  -9  -7   3   47.60    9.20
  -9  -7   3   35.60   18.80
  -9  -7   3   31.50    9.60
   9   7  -3   54.59   16.50
   9   7  -3   54.29   15.20
  -9  -7   4   55.89   12.20
  -9  -7   4   51.39   18.50
  -9  -7   4   51.49   15.00
  -9  -7   4   55.29   13.80
   9   7  -4   29.80   13.20
   9   7  -4   39.30   15.90
  -9  -7   5   24.80   15.30
  -9  -7   5   15.40   16.30
  -9  -7   5   12.70   14.50
  -9  -7   5   19.00   12.90
   9   7  -5   19.40   14.20
   9   7  -5   17.80   10.60
  -9  -7   6   22.60   13.90
  -9  -7   6    6.80   13.80
  -9  -7   6   12.60   16.70
  -9  -7   6    6.10   11.30
  -9  -7   6   -1.80   14.60
   9   7  -6   14.30   14.50
  -9  -7   7  233.08   30.20
  -9  -7   7  206.58   27.10
  -9  -7   7  223.08   21.70
  -9  -7   7  208.78   24.00
  -9  -7   8   74.59   25.30
  -9  -7   8  137.49   27.20
  -9  -7   8  155.08   20.70
  -9  -7   8  103.59   22.50
  -9  -7   9   25.00   17.00
  -9  -7   9   46.70   22.50
  -9  -7   9   22.20   13.00
  -9  -7   9   34.20   24.40
  -9  -7  10   71.59   21.60
  -9  -7  10  129.79   29.60
  -9  -7  10   83.99   18.00
  -9  -7  10   99.89   30.60
  -9  -7  11   12.50   13.90
  -9  -7  11   27.10   25.20
  -9  -7  11   36.60   27.70
  -9  -7  11   28.60   19.30
  -9  -7  12   38.60   31.90
  -9  -7  12   46.50   16.80
  -9  -7  12   89.29   26.60
  -9  -7  12   30.60   22.90
  -9  -7  13    2.20   18.50
  -9  -7  13   36.10   32.20
 -10  -8 -11   -8.50   20.90
 -10  -8 -11    3.10   18.40
  10   8  11    9.60   32.50
  10   8  11   50.19   31.10
 -10  -8 -10  117.69   29.20
 -10  -8 -10   42.10   20.90
  10   8  10   10.50   25.70
 -10  -8  -9    7.40   20.80
 -10  -8  -9   -5.80   18.30
 -10  -8  -9    4.20   27.10
  10   8   9   44.00   26.20
  10   8   9   11.80   27.60
 -10  -8  -8   17.60   16.20
 -10  -8  -8  -10.90   29.10
 -10  -8  -8   35.80   22.00
  10   8   8   19.60   23.20
  10   8   8  -38.20   26.10
 -10  -8  -7  -14.70   14.00
 -10  -8  -7   24.20   27.70
 -10  -8  -7   -9.80   19.00
  10   8   7   22.10   21.60
  10   8   7    0.80   25.80
 -10  -8  -6   56.89   30.50
 -10  -8  -6   13.30   16.70
 -10  -8  -6   49.99   20.80
  10   8   6   52.79   24.60
  10   8   6    3.60   23.70
  10   8   6   60.29   22.30
 -10  -8  -5  335.57   49.60
 -10  -8  -5  295.67   34.20
 -10  -8  -5  251.77   33.20
  10   8   5  317.57   34.90
  10   8   5  329.77   47.10
  10   8   5  371.36   40.30
 -10  -8  -4  520.15   58.49
 -10  -8  -4  493.75   45.00
 -10  -8  -4  599.84   48.10
  10   8   4  477.65   50.49
  10   8   4  536.15   57.49
  10   8   4  528.95   43.40
 -10  -8  -3  286.67   29.70
 -10  -8  -3  211.88   24.70
 -10  -8  -3  168.88   34.30
  10   8   3  214.18   32.30
  10   8   3  141.79   31.10
  10   8   3  215.28   24.20
 -10  -8  -2   91.29   19.80
 -10  -8  -2  147.69   32.30
 -10  -8  -2   88.49   15.40
  10   8   2  110.99   16.60
  10   8   2   74.49   25.10
  10   8   2   90.59   23.70
 -10  -8  -1  181.78   34.40
 -10  -8  -1  167.58   15.70
 -10  -8  -1  157.18   23.60
  10   8   1  157.28   17.20
  10   8   1  129.79   23.90
  10   8   1  124.89   28.50
 -10  -8   0   30.00   18.10
 -10  -8   0   -9.10   20.00
  10   8   0   -1.20   18.00
  10   8   0   25.30   19.00
 -10  -8   1  177.68   25.30
 -10  -8   1  149.88   31.60
  10   8  -1  238.78   29.50
 -10  -8   2   22.80   21.30
 -10  -8   2  -19.20   13.00
  10   8  -2    6.80   15.30
  10   8  -2  -16.00   15.60
 -10  -8   3  286.57   37.20
 -10  -8   3  341.67   36.10
  10   8  -3  357.56   36.20
  10   8  -3  365.36   34.80
 -10  -8   4  170.58   18.50
 -10  -8   4  194.18   25.60
 -10  -8   4  166.68   18.00
 -10  -8   4  149.79   26.80
  10   8  -4  177.08   23.70
  10   8  -4  162.58   21.80
 -10  -8   5   15.00   17.60
 -10  -8   5   25.90   13.80
 -10  -8   5   36.90   16.50
 -10  -8   5   27.80   12.70
  10   8  -5   41.60   17.20
  10   8  -5   33.80   12.60
 -10  -8   6   12.20   15.60
 -10  -8   6   31.80   15.30
 -10  -8   6   14.80   16.10
 -10  -8   6   22.00   17.20
  10   8  -6   12.70   10.00
  10   8  -6   43.40   16.80
 -10  -8   7   -3.20   14.80
 -10  -8   7    5.90   13.40
 -10  -8   7   29.70   13.90
 -10  -8   7   12.60   18.30
 -10  -8   7   16.10   17.10
 -10  -8   8   11.40   12.70
 -10  -8   8    8.40    9.60
 -10  -8   8  -23.90   18.00
 -10  -8   8   44.00   20.60
 -10  -8   8    5.90   16.40
 -10  -8   9   47.00   21.40
 -10  -8   9   12.00   21.70
 -10  -8   9   -9.20   15.20
 -10  -8   9   15.60   12.80
 -10  -8  10  121.59   29.90
 -10  -8  10   98.89   19.80
 -10  -8  10   92.59   23.00
 -10  -8  10   91.99   27.10
 -10  -8  11   96.39   31.70
 -10  -8  11   24.30   23.30
 -10  -8  11   31.90   27.70
 -10  -8  11   50.59   16.80
 -10  -8  12   20.10   28.50
 -10  -8  12   61.29   23.90
 -10  -8  12   21.50   20.40
 -10  -8  13   11.10   21.10
 -10  -8  13  -19.50   28.90
 -11  -9 -10   -9.60   16.30
 -11  -9 -10  -12.20   21.40
  11   9  10  -33.20   24.50
  11   9  10   27.80   29.40
 -11  -9  -9   62.49   23.40
 -11  -9  -9   25.90   26.70
  11   9   9   89.79   28.90
 -11  -9  -8  511.55   62.29
 -11  -9  -8  445.46   44.10
 -11  -9  -8  498.75   49.80
  11   9   8  452.65   49.60
  11   9   8  341.07   50.79
 -11  -9  -7  265.07   37.50
 -11  -9  -7  350.46   38.70
 -11  -9  -7  440.86   56.19
  11   9   7  369.36   42.40
  11   9   7  272.27   43.40
 -11  -9  -6  155.18   38.90
 -11  -9  -6  110.49   24.40
 -11  -9  -6  101.89   22.30
  11   9   6  114.39   25.10
  11   9   6  216.18   40.60
 -11  -9  -5  413.76   54.69
 -11  -9  -5  354.76   38.10
 -11  -9  -5  328.07   37.50
  11   9   5  441.06   53.49
  11   9   5  413.36   38.30
 -11  -9  -4  928.01   85.39
 -11  -9  -4  791.72   63.59
 -11  -9  -4  941.71   67.09
  11   9   4  955.30   81.69
  11   9   4  890.51   70.29
  11   9   4  882.51   63.29
 -11  -9  -3  397.56   40.80
 -11  -9  -3  490.15   56.69
 -11  -9  -3  352.36   34.10
  11   9   3  435.06   42.50
  11   9   3  352.86   45.10
  11   9   3  375.96   34.20
 -11  -9  -2   58.49   29.00
 -11  -9  -2   31.10   18.30
  11   9   2  -22.90   20.90
  11   9   2   44.10   21.30
  11   9   2    6.20   11.90
 -11  -9  -1  116.79   32.60
 -11  -9  -1  131.99   25.30
  11   9   1  137.89   29.20
  11   9   1  101.49   25.90
 -11  -9   0   91.89   20.80
 -11  -9   0  107.19   31.00
  11   9   0   88.89   25.80
  11   9   0  120.89   25.60
 -11  -9   1   -5.20   24.30
 -11  -9   1    8.90   18.10
  11   9  -1   -8.30   18.30
 -11  -9   2   -6.60   16.80
 -11  -9   2  -30.60   20.60
  11   9  -2  -29.80   14.00
  11   9  -2   10.90   18.30
 -11  -9   3  111.69   21.80
 -11  -9   3  105.29   28.60
  11   9  -3  175.38   26.90
  11   9  -3  163.68   24.30
 -11  -9   4  118.29   23.60
 -11  -9   4   47.30   23.80
  11   9  -4   69.89   19.50
  11   9  -4  124.09   20.50
 -11  -9   5   -8.90   17.30
 -11  -9   5    2.50   11.70
 -11  -9   5   -0.40   10.70
 -11  -9   5    7.40   19.10
  11   9  -5   32.50   17.70
  11   9  -5   -2.30   12.00
 -11  -9   6   22.90   14.00
 -11  -9   6   30.10   18.50
 -11  -9   6   15.40   17.60
 -11  -9   6   18.20   14.50
  11   9  -6    3.30   11.00
  11   9  -6    1.10   15.20
 -11  -9   7   -8.10   13.80
 -11  -9   7   11.10   12.60
 -11  -9   7   14.30   16.90
 -11  -9   7   21.10   16.40
 -11  -9   7  -13.40   15.60
 -11  -9   8    2.20   11.20
 -11  -9   8    8.60   17.50
 -11  -9   8    1.70   17.10
 -11  -9   8   32.70   18.90
 -11  -9   9   10.00   17.60
 -11  -9   9   26.30   21.50
 -11  -9   9   14.40   14.40
 -11  -9   9   57.09   21.30
 -11  -9  10  -28.40   21.70
 -11  -9  10   37.40   21.40
 -11  -9  10   -6.20   20.00
 -11  -9  10   18.30   14.70
 -11  -9  11  112.39   45.70
 -11  -9  11  -36.40   23.30
 -11  -9  11  -21.10   17.60
 -11  -9  12  -11.30   19.40
 -11  -9  12  -21.50   27.20
 -12 -10  -9  158.18   29.40
  12  10   9  229.88   44.20
  12  10   9  163.38   56.29
 -12 -10  -8  503.35   48.40
 -12 -10  -8  469.35   50.69
 -12 -10  -8  499.65   64.69
  12  10   8  375.96   58.29
  12  10   8  621.44   57.39
  12  10   8  549.15   56.69
 -12 -10  -7   92.59   39.10
 -12 -10  -7  148.29   26.70
 -12 -10  -7   99.39   25.30
  12  10   7  111.89   30.70
  12  10   7  127.59   44.70
  12  10   7  212.58   32.10
 -12 -10  -6  100.49   23.90
 -12 -10  -6  130.69   38.40
 -12 -10  -6  106.79   23.40
  12  10   6  148.69   29.90
  12  10   6  133.69   26.00
  12  10   6  209.28   54.09
 -12 -10  -5   22.00   15.60
 -12 -10  -5  -11.90   17.10
 -12 -10  -5   -6.60   28.40
  12  10   5   23.30   16.80
  12  10   5   21.80   20.10
  12  10   5   22.30   26.00
 -12 -10  -4   16.00   30.70
 -12 -10  -4   58.39   21.70
  12  10   4   69.99   19.80
  12  10   4   56.49   16.70
  12  10   4   50.39   29.90
 -12 -10  -3   14.80   27.70
 -12 -10  -3    9.10   18.50
  12  10   3   -6.90   22.50
  12  10   3   -0.40   12.90
  12  10   3   16.80   14.00
 -12 -10  -2   73.29   30.30
 -12 -10  -2   20.30   19.60
  12  10   2   46.10   10.90
  12  10   2   24.70   10.60
  12  10   2   23.50   24.70
  12  10   2   26.20   21.70
 -12 -10  -1  332.57   49.40
 -12 -10  -1  409.16   43.90
  12  10   1  490.55   47.80
  12  10   1  530.55   53.29
 -12 -10   0   71.29   23.00
 -12 -10   0   63.29   31.20
  12  10   0  103.39   25.00
  12  10   0  138.19   28.70
 -12 -10   1  158.38   35.40
 -12 -10   1  153.48   26.40
  12  10  -1  175.58   28.40
  12  10  -1  151.68   34.00
 -12 -10   2  167.98   25.70
 -12 -10   2  142.29   34.00
  12  10  -2  174.08   28.70
  12  10  -2  280.17   49.80
 -12 -10   3    4.80   16.30
 -12 -10   3   13.30   24.60
  12  10  -3    4.90   16.00
 -12 -10   4   -0.10   16.90
 -12 -10   4   28.50   22.40
  12  10  -4    8.10   14.50
 -12 -10   5   92.09   23.10
 -12 -10   5   63.89    9.40
 -12 -10   5   67.69   22.00
  12  10  -5   85.89   33.40
 -12 -10   6    6.30   10.90
 -12 -10   6   28.70   11.80
 -12 -10   6   -1.80   16.60
 -12 -10   6   -5.90   15.70
  12  10  -6    4.40   11.30
  12  10  -6  -12.50   16.80
 -12 -10   7   22.90   15.90
 -12 -10   7    3.10   16.90
 -12 -10   7   27.10   15.40
 -12 -10   7    4.00   14.40
 -12 -10   7   26.30   14.80
  12  10  -7   32.20   17.90
 -12 -10   8   55.99   16.00
 -12 -10   8   34.50   18.50
 -12 -10   8   52.49   21.40
 -12 -10   8   83.59   20.80
 -12 -10   9    8.40   19.80
 -12 -10   9   55.49   20.90
 -12 -10   9  -12.80   18.50
 -12 -10   9   26.30   14.80
 -12 -10  10   67.29   21.90
 -12 -10  10    7.00   20.10
 -12 -10  10    2.70   22.50
 -12 -10  11   41.50   21.80
 -12 -10  11   11.50   25.90
 -13 -11  -8  -33.50   27.70
  13  11   8   -8.90   30.10
  13  11   8   -4.20   25.70
 -13 -11  -7   74.89   57.29
 -13 -11  -7   70.09   23.30
  13  11   7  108.19   29.80
  13  11   7  112.99   24.80
  13  11   7   21.10   29.30
 -13 -11  -6   45.50   22.70
 -13 -11  -6  -19.00   28.20
  13  11   6   80.69   21.70
  13  11   6  113.29   48.70
  13  11   6   69.39   24.80
 -13 -11  -5  120.09   24.50
 -13 -11  -5   52.79   35.80
  13  11   5  108.39   23.00
  13  11   5   98.19   23.70
  13  11   5  140.59   37.30
 -13 -11  -4   56.09   33.30
 -13 -11  -4  115.39   25.60
  13  11   4  101.79   44.80
  13  11   4   95.49   19.00
  13  11   4  104.59   20.20
 -13 -11  -3  346.77   53.89
 -13 -11  -3  318.67   37.90
  13  11   3  509.95   55.89
  13  11   3  309.27   29.40
  13  11   3  361.56   30.90
 -13 -11  -2  242.78   45.40
 -13 -11  -2  175.88   27.50
  13  11   2  218.28   37.70
 -13 -11  -1   14.00   27.30
 -13 -11  -1    8.80   18.60
  13  11   1    5.50   22.70
 -13 -11   0   -6.40   16.70
 -13 -11   0   16.60   27.60
  13  11   0   31.30   20.80
 -13 -11   1   61.09   29.20
 -13 -11   1   31.30   18.10
  13  11  -1   33.70   21.30
  13  11  -1   42.60   23.80
 -13 -11   2   42.20   26.50
 -13 -11   2   81.29   25.50
  13  11  -2   66.59   24.20
  13  11  -2   33.00   18.90
 -13 -11   3   32.40   25.30
  13  11  -3   56.39   18.20
  13  11  -3   20.60   19.20
 -13 -11   4   16.30   21.60
  13  11  -4  -24.40   13.20
  13  11  -4    2.40   19.60
 -13 -11   5   13.20   20.30
  13  11  -5   11.00   14.50
  13  11  -5  -14.90   18.00
 -13 -11   6   89.19   24.60
 -13 -11   6   84.39   23.20
 -13 -11   6   97.89   11.20
  13  11  -6   98.49   18.10
  13  11  -6  128.79   26.20
 -13 -11   7   44.60   21.90
 -13 -11   7   87.09   15.60
 -13 -11   7   67.39   19.60
  13  11  -7   84.59   21.90
 -13 -11   8   17.20   14.90
 -13 -11   8   53.39   22.10
 -13 -11   8    4.20   14.80
 -13 -11   9   44.70   18.20
 -13 -11   9    3.10   13.80
 -13 -11   9  -11.10   17.60
 -13 -11   9   14.90   20.60
 -13 -11  10  -16.30   19.20
 -13 -11  10  -12.00   20.40
 -14 -12  -6    8.40   17.70
 -14 -12  -6   -2.60   32.90
  14  12   6   31.60   34.70
  14  12   6   24.30   21.40
  14  12   6   29.80   18.80
 -14 -12  -5   31.10   19.20
 -14 -12  -5   21.60   34.40
  14  12   5   38.20   32.30
  14  12   5   20.80   20.90
  14  12   5   25.40   28.70
 -14 -12  -4   62.69   22.40
 -14 -12  -4   46.40   34.50
  14  12   4   64.39   31.50
  14  12   4   31.30   15.30
  14  12   4   13.10   14.00
 -14 -12  -3   51.49   34.50
 -14 -12  -3   72.69   21.30
  14  12   3  114.69   34.60
 -14 -12  -2   80.79   23.00
 -14 -12  -2   14.80   31.10
  14  12   2  105.29   31.80
 -14 -12  -1   16.00   28.60
 -14 -12  -1    8.30   19.60
  14  12   1  -12.20   19.70
 -14 -12   0  127.79   38.20
 -14 -12   0   63.49   21.00
  14  12   0   64.09   22.20
 -14 -12   1    4.00   19.30
 -14 -12   1  -33.00   25.50
  14  12  -1  -22.40   17.20
 -14 -12   2   57.19   22.30
 -14 -12   2   51.59   29.10
  14  12  -2   41.10   21.00
 -14 -12   3   27.30   26.40
 -14 -12   3  105.49   25.30
  14  12  -3   84.59   22.60
 -14 -12   4   34.40   21.20
 -14 -12   4   19.60   23.50
  14  12  -4   16.30   16.10
 -14 -12   5   11.80   21.80
 -14 -12   5  -14.80   19.50
  14  12  -5   -3.50   15.00
 -14 -12   6  -20.60   17.90
 -14 -12   6  -13.60   19.50
  14  12  -6   10.00   13.90
 -14 -12   7  -27.20   15.40
 -14 -12   7  -18.20   19.40
 -14 -12   8   -6.40   15.60
 -14 -12   8   -7.20   21.50
 -14 -12   8   -1.80   13.00
 -14 -12   9   14.20   22.20
 -14 -12   9   -7.20   13.00
 -14 -12   9  -39.50   17.90
 -15 -13  -5  357.16   41.50
 -15 -13  -5  252.17   51.49
  15  13   5  250.97   29.20
  15  13   5  356.96   35.20
 -15 -13  -4  140.49   42.90
 -15 -13  -4  171.08   30.60
  15  13   4  251.97   45.90
 -15 -13  -3  128.29   39.00
 -15 -13  -3  109.19   26.30
  15  13   3   16.60   25.80
 -15 -13  -2   23.90   21.00
 -15 -13  -2   10.40   32.70
  15  13   2  -49.30   20.20
 -15 -13  -1   16.00   31.90
 -15 -13  -1  -15.80   19.60
  15  13   1  -21.60   21.00
 -15 -13   0   21.10   22.20
 -15 -13   0   32.40   32.20
  15  13   0   -3.30    8.80
 -15 -13   1   37.50   23.60
 -15 -13   1    0.60   28.90
  15  13  -1   96.19   28.20
 -15 -13   2   58.69   30.20
 -15 -13   2   78.79   25.40
  15  13  -2   22.90   20.20
 -15 -13   3   11.00   25.60
 -15 -13   3    9.20   21.30
  15  13  -3   65.09   23.40
 -15 -13   4   18.60   26.10
 -15 -13   4  -28.20   16.40
  15  13  -4   10.00   17.10
 -15 -13   5  -38.50   19.40
 -15 -13   5    3.40   31.80
  15  13  -5    8.50   16.30
 -15 -13   6  -16.80   20.90
 -15 -13   6   -6.30   20.70
  15  13  -6  -13.80   13.80
 -15 -13   7   24.60   23.10
 -15 -13   7   68.99   22.30
 -16 -14  -2   47.30   27.20
 -16 -14  -2   36.50   35.80
 -16 -14  -1   29.40   22.90
 -16 -14  -1   24.20   34.10
  16  14   1   21.00   25.20
 -16 -14   0   -6.30   30.00
 -16 -14   0  -10.80   18.70
 -16 -14   1   67.69   33.70
 -16 -14   1   39.70   24.50
  16  14  -1   45.80   24.90
 -16 -14   2  -18.40   21.30
 -16 -14   2  -16.10   27.30
  16  14  -2    8.20   20.20
 -16 -14   3   16.10   28.60
 -16 -14   3  -19.00   18.30
  16  14  -3   19.30   19.20
 -16 -14   4  -12.60   21.90
 -16 -14   4  -30.20   23.30
  16  14  -4  -18.50   18.30
  15  19  -3   24.50   21.20
 -15 -19   3   23.20   21.80
 -15 -19   3   32.70   30.00
  15  19  -2   29.50   21.80
 -15 -19   2   -8.00   29.60
 -15 -19   2   22.10   21.00
  15  19  -1   42.60   23.70
 -15 -19   1   -5.50   20.30
 -15 -19   1   22.00   33.00
  15  19   0   17.80   20.10
 -15 -19   0   13.20   18.70
 -15 -19   0   28.00   30.80
  15  19   1   52.09   28.20
 -15 -19  -1   75.59   38.90
 -15 -19  -1  119.79   28.10
 -14 -18   7   18.40   21.80
 -14 -18   7  -20.30   19.40
 -14 -18   6   22.70   25.30
 -14 -18   6  -10.20   19.40
  14  18  -5   37.80   17.40
 -14 -18   5   47.50   23.30
 -14 -18   5   34.20   26.20
  14  18  -4   28.30   18.90
 -14 -18   4  -12.20   19.70
 -14 -18   4   57.19   30.70
  14  18  -3   82.79   23.60
 -14 -18   3   14.00   28.60
 -14 -18   3   40.40   21.90
  14  18  -2   78.99   23.70
 -14 -18   2   32.40   31.00
 -14 -18   2   82.59   24.10
  14  18  -1   85.19   24.50
 -14 -18   1  113.19   25.60
 -14 -18   1   82.69   33.30
  14  18   0  143.59   31.00
 -14 -18   0  110.59   40.90
 -14 -18   0  200.18   28.80
  14  18   1   25.10   23.50
 -14 -18  -1   66.89   35.60
 -14 -18  -1   33.10   22.00
  14  18   2    8.30   25.70
 -14 -18  -2    5.30   20.30
 -14 -18  -2  126.79   39.40
  14  18   3   -0.30   26.70
 -14 -18  -3   19.80   20.50
 -14 -18  -3   10.40   31.70
  14  18   4   48.90   32.80
 -14 -18  -4   46.90   21.40
 -14 -18  -4  105.49   56.99
 -13 -17   8  -28.30   17.50
 -13 -17   8    4.50   18.80
 -13 -17   8   17.70   14.40
  13  17  -7  129.69   24.00
 -13 -17   7  113.09   42.50
 -13 -17   7   94.09   26.40
  13  17  -6   -1.10   17.50
 -13 -17   6   53.79   24.70
  13  17  -5  155.58   27.50
  13  17  -5  133.69   23.00
 -13 -17   5  173.08   34.20
  13  17  -4  238.58   31.40
  13  17  -4  203.68   32.10
 -13 -17   4  159.48   31.70
 -13 -17   4  211.28   37.50
  13  17  -3   13.40   21.30
  13  17  -3   11.10   18.40
 -13 -17   3   17.50   27.00
 -13 -17   3   41.50   20.40
  13  17  -2   -5.30   19.70
  13  17  -2   24.00   19.70
 -13 -17   2   10.40   17.70
 -13 -17   2  -10.10   27.40
  13  17  -1  149.49   37.50
 -13 -17   1   77.79   22.40
 -13 -17   1  137.09   37.50
  13  17   0  756.42   67.29
 -13 -17   0  659.23   76.79
 -13 -17   0  747.93   61.19
  13  17   1  365.86   45.10
 -13 -17  -1  514.25   63.49
 -13 -17  -1  308.27   38.60
  13  17   2   -3.60   22.70
 -13 -17  -2  -18.10   17.60
 -13 -17  -2   30.10   32.30
  13  17   3   42.40   27.50
 -13 -17  -3   56.19   35.20
 -13 -17  -3   31.50   19.00
  13  17   4  -13.00   24.90
 -13 -17  -4    1.60   16.30
 -13 -17  -4   44.70   36.00
  13  17   5   10.90   29.70
  13  17   5  -14.20   13.90
  13  17   5    4.80   12.30
 -13 -17  -5    4.50   17.20
 -13 -17  -5   32.20   35.00
  13  17   6   29.70   15.60
  13  17   6  -31.20   17.10
  13  17   6   -6.20   26.10
 -13 -17  -6  -47.70   29.50
 -13 -17  -6  -15.10   18.20
 -12 -16  10   -3.00    7.70
 -12 -16  10  -14.80   19.60
 -12 -16  10  -14.00   21.00
 -12 -16  10   11.00   12.50
 -12 -16   9   92.39   23.90
 -12 -16   9   51.39   19.60
 -12 -16   9   99.99   18.50
 -12 -16   9   61.79   22.60
 -12 -16   9   72.09   13.00
 -12 -16   9   49.20   17.70
 -12 -16   8   77.69   16.20
 -12 -16   8   66.39   17.10
 -12 -16   8   67.29   21.10
 -12 -16   8   42.10   15.40
 -12 -16   8   86.19   22.70
 -12 -16   7    6.30    9.00
 -12 -16   7  -16.60   16.60
 -12 -16   7   10.00    9.60
 -12 -16   7   -2.40   18.30
  12  16  -6    1.30   19.20
 -12 -16   6   13.60   17.90
 -12 -16   6    8.10   21.00
  12  16  -5  456.65   43.60
  12  16  -5  321.87   41.80
 -12 -16   5  268.77   34.80
 -12 -16   5  337.37   44.40
  12  16  -4 1094.09   76.99
 -12 -16   4  925.41   86.49
 -12 -16   4 1052.69   76.59
  12  16  -3  584.44   50.69
  12  16  -3  533.55   52.39
 -12 -16   3  534.15   48.10
 -12 -16   3  467.25   54.79
  12  16  -2   -6.90   15.40
  12  16  -2  -18.90   19.30
 -12 -16   2    9.70   18.10
 -12 -16   2   15.50   25.30
  12  16  -1   19.20   18.10
  12  16  -1    6.00   21.30
 -12 -16   1    5.60   15.30
  12  16   0  132.39   27.70
  12  16   0  173.78   30.10
 -12 -16   0  148.39   38.30
  12  16   1  -10.70   20.70
  12  16   1   31.70   22.80
 -12 -16  -1   47.10   20.30
 -12 -16  -1   12.50   30.30
  12  16   2    1.90   22.10
 -12 -16  -2  -10.50   26.10
 -12 -16  -2   27.50   18.00
  12  16   3  192.08   37.90
 -12 -16  -3  184.68   29.20
 -12 -16  -3  249.28   48.40
  12  16   4  238.68   26.10
  12  16   4  264.17   24.70
  12  16   4  321.27   56.59
 -12 -16  -4  200.88   46.80
 -12 -16  -4  299.27   35.90
  12  16   5   72.29   42.00
  12  16   5  102.99   18.50
  12  16   5   83.39   30.50
 -12 -16  -5   43.00   33.00
 -12 -16  -5   59.19   22.20
  12  16   6   -1.70   19.00
  12  16   6    7.30   28.10
  12  16   6   16.10   17.10
 -12 -16  -6    6.00   18.50
 -12 -16  -6   34.40   44.10
  12  16   7  -42.10   24.20
  12  16   7  -24.60   21.10
  12  16   7   20.50   18.60
 -12 -16  -7  -34.40   40.90
 -12 -16  -7   -6.50   16.10
  12  16   8  -51.89   23.20
  12  16   8   69.89   23.20
  12  16   8    3.90   32.80
 -12 -16  -8  -25.20   48.00
 -11 -15  11   28.40   27.00
 -11 -15  11   52.19   15.70
 -11 -15  11   99.39   24.20
 -11 -15  10  -19.10   17.00
 -11 -15  10   51.09   20.10
 -11 -15  10  -30.40   20.10
 -11 -15   9  465.15   40.20
 -11 -15   9  340.07   29.20
 -11 -15   9  358.46   38.00
 -11 -15   9  427.66   35.40
 -11 -15   9  296.17   37.80
 -11 -15   9  298.27   32.60
 -11 -15   8  474.05   48.30
 -11 -15   8  543.85   43.80
 -11 -15   8  516.75   40.10
 -11 -15   8  503.45   48.40
 -11 -15   8  545.25   44.80
  11  15  -7  199.38   24.70
 -11 -15   7  128.39   25.30
 -11 -15   7  130.99   20.60
 -11 -15   7  148.09   19.40
 -11 -15   7  133.99   19.00
 -11 -15   7   91.59   24.20
  11  15  -6   -2.60   14.00
 -11 -15   6    7.40   25.30
 -11 -15   6   -5.80    7.60
 -11 -15   6   -1.30    8.70
 -11 -15   6  -32.20   14.90
  11  15  -5  106.39   19.40
  11  15  -5  114.39   21.70
 -11 -15   5  125.89   27.00
 -11 -15   5   98.69   21.30
  11  15  -4  395.46   39.60
  11  15  -4  409.56   41.80
 -11 -15   4  408.36   40.90
 -11 -15   4  376.26   48.30
  11  15  -3  212.98   28.70
  11  15  -3  234.58   30.80
 -11 -15   3  183.28   27.20
 -11 -15   3  191.58   36.20
  11  15  -2   18.00   16.60
  11  15  -2   23.60   18.30
 -11 -15   2   30.20   26.00
 -11 -15   2   33.30   17.70
  11  15  -1  187.48   30.00
 -11 -15   1  179.78   26.50
 -11 -15   1  175.08   50.79
  11  15   0  180.58   31.80
 -11 -15   0  226.68   42.00
 -11 -15   0  224.38   29.60
  11  15   1  133.19   30.20
  11  15   1  153.28   28.60
 -11 -15  -1  157.58   26.40
 -11 -15  -1   64.59   30.40
  11  15   2   12.50   22.50
  11  15   2   19.60   21.00
 -11 -15  -2   19.60   30.60
 -11 -15  -2   43.60   21.00
  11  15   3    7.00   23.10
  11  15   3    3.50    9.70
  11  15   3   25.90    9.70
  11  15   3    9.50   21.60
 -11 -15  -3   -9.40   16.10
 -11 -15  -3    2.60   27.00
  11  15   4   21.10   27.60
  11  15   4   26.40   14.70
  11  15   4   41.10   13.50
 -11 -15  -4   44.20   17.60
 -11 -15  -4   -7.80   26.90
  11  15   5   21.10   27.20
  11  15   5   43.90   17.30
  11  15   5   36.00   18.50
 -11 -15  -5   56.09   19.00
 -11 -15  -5   53.39   32.20
  11  15   6    7.10   27.10
  11  15   6   50.89   20.60
  11  15   6   24.40   21.00
 -11 -15  -6   86.59   37.00
 -11 -15  -6   13.00   18.40
  11  15   7   17.50   23.00
  11  15   7   30.80   22.00
  11  15   7  -30.10   27.90
 -11 -15  -7   22.90   32.60
 -11 -15  -7   10.30   18.20
  11  15   8  -41.10   27.80
  11  15   8  -13.60   24.20
  11  15   8   50.39   24.20
 -11 -15  -8   37.40   33.50
 -11 -15  -8   10.90   18.10
  11  15   9    8.10   27.90
  11  15   9   19.50   29.80
 -11 -15  -9   37.50   35.50
 -10 -14  12   30.40   20.70
 -10 -14  11   -7.10   16.80
 -10 -14  11   13.30   24.50
 -10 -14  11   17.70   13.00
 -10 -14  11   61.99   23.70
 -10 -14  10   24.00   19.60
 -10 -14  10  -25.10   23.30
 -10 -14  10   18.50   13.20
 -10 -14  10   -2.10   16.80
 -10 -14   9   61.99   19.50
 -10 -14   9   46.30   23.90
 -10 -14   9   46.90   14.80
 -10 -14   9  106.69   22.70
 -10 -14   9   51.39   10.60
 -10 -14   9   48.60   15.60
 -10 -14   8  663.33   47.50
 -10 -14   8  674.83   56.09
 -10 -14   8  736.43   51.29
 -10 -14   8  663.83   54.49
 -10 -14   8  621.04   53.79
 -10 -14   8  686.83   54.39
 -10 -14   7   49.90   17.00
 -10 -14   7   44.80   19.30
 -10 -14   7   51.19   18.70
 -10 -14   7   68.79   16.00
 -10 -14   7   74.59   17.40
  10  14  -6  160.58   23.60
 -10 -14   6  164.98   19.10
 -10 -14   6  168.78   24.80
 -10 -14   6  135.99   30.20
 -10 -14   6  141.69   18.80
  10  14  -5  102.59   20.20
  10  14  -5   85.69   16.80
 -10 -14   5   88.69   25.30
 -10 -14   5   72.09   10.30
 -10 -14   5   98.79   11.00
 -10 -14   5   73.19   19.50
  10  14  -4    4.10   14.80
  10  14  -4   13.10   15.40
 -10 -14   4  -18.90   19.60
 -10 -14   4   10.80   16.80
  10  14  -3  272.37   31.20
  10  14  -3  270.57   32.20
 -10 -14   3  305.37   39.70
 -10 -14   3  276.77   30.50
  10  14  -2   88.89   20.20
  10  14  -2   65.69   21.50
 -10 -14   2   79.69   25.20
 -10 -14   2   82.89   20.60
  10  14  -1  210.38   29.30
 -10 -14   1  237.38   27.90
 -10 -14   1  149.79   30.00
  10  14   0  323.67   36.50
  10  14   0  289.17   35.90
 -10 -14   0  317.07   44.70
 -10 -14   0  297.37   32.40
  10  14   1   78.59   23.30
  10  14   1   70.39   23.00
 -10 -14  -1   80.79   20.90
 -10 -14  -1   87.39   27.70
  10  14   2   -2.00   20.00
  10  14   2    5.30   22.00
 -10 -14  -2  -11.90   16.90
 -10 -14  -2    4.80   26.90
  10  14   3    7.20   21.40
  10  14   3   17.40   21.00
  10  14   3  -10.10   11.60
  10  14   3   16.70   11.00
 -10 -14  -3    8.40   15.60
 -10 -14  -3   10.00   28.20
  10  14   4    7.50   15.80
  10  14   4  -10.40   45.30
  10  14   4  -23.50   18.60
  10  14   4   39.60   15.20
 -10 -14  -4  -16.80   37.00
  10  14   5  152.98   29.10
  10  14   5  100.09   28.10
  10  14   5  144.19   24.50
 -10 -14  -5  144.19   26.20
 -10 -14  -5  107.39   33.70
  10  14   6  157.78   28.40
  10  14   6  150.18   28.30
  10  14   6  121.09   35.40
 -10 -14  -6  162.58   40.30
 -10 -14  -6  141.79   26.70
  10  14   7   24.40   23.50
  10  14   7   39.80   28.90
  10  14   7   30.80   22.00
 -10 -14  -7   10.40   17.00
 -10 -14  -7  -12.90   29.20
  10  14   8   31.10   29.70
  10  14   8   36.20   24.90
  10  14   8   -0.50   25.30
 -10 -14  -8   29.20   20.00
 -10 -14  -8  -27.50   27.20
  10  14   9  225.18   46.10
  10  14   9  210.38   40.50
  10  14   9  294.47   42.70
 -10 -14  -9  267.07   36.90
  10  14  10    3.50   28.50
  10  14  10   -6.20   26.80
 -10 -14 -10   24.80   24.20
  -9 -13  12  111.99   24.90
  -9 -13  12  120.99   35.90
  -9 -13  12  207.68   27.60
  -9 -13  12  213.48   35.10
  -9 -13  11   28.70   13.70
  -9 -13  11  -12.20   15.80
  -9 -13  11   -9.80   25.90
  -9 -13  10  125.29   27.80
  -9 -13  10   49.10   28.60
  -9 -13  10   84.79   20.50
  -9 -13  10   98.99   17.50
  -9 -13   9   21.30   20.10
  -9 -13   9  -12.30   21.40
  -9 -13   9  -10.60   11.90
  -9 -13   9    9.90   15.50
  -9 -13   9    2.40    7.60
  -9 -13   9   17.10   11.90
  -9 -13   8   -4.90   13.20
  -9 -13   8   -0.80   19.40
  -9 -13   8   -5.30   14.40
  -9 -13   8    4.80    8.10
  -9 -13   8    5.70   10.20
  -9 -13   8   11.10   18.00
  -9 -13   7   61.49   17.60
  -9 -13   7   65.19   14.80
  -9 -13   7   75.29   19.70
  -9 -13   7   36.80   18.30
  -9 -13   7   72.19   21.90
   9  13  -6   97.59   19.30
  -9 -13   6   42.30   20.70
  -9 -13   6   93.09   17.80
  -9 -13   6  110.69   19.30
  -9 -13   6   58.39   19.00
   9  13  -5   61.19   14.50
   9  13  -5   63.19   16.40
  -9 -13   5   62.19   13.20
  -9 -13   5   49.10   12.20
  -9 -13   5   61.09   22.10
  -9 -13   5   70.79   18.50
   9  13  -4  190.58   22.80
   9  13  -4  159.68   23.30
  -9 -13   4  153.08   23.00
  -9 -13   4  177.38   29.50
   9  13  -3    4.30   12.40
   9  13  -3   18.30   15.40
  -9 -13   3    1.20   18.70
  -9 -13   3   -2.20   14.70
   9  13  -2   13.00   14.10
   9  13  -2   35.90   16.90
  -9 -13   2   23.00   16.00
  -9 -13   2   31.30   20.30
   9  13  -1  297.57   33.60
  -9 -13   1  313.47   31.40
  -9 -13   1  283.47   39.00
   9  13   0  212.88   26.60
   9  13   0  156.88   24.90
  -9 -13   0  151.48   28.90
  -9 -13   0  206.98   25.50
   9  13   1    0.40   18.00
   9  13   1    2.80   16.80
  -9 -13  -1   22.90   21.80
  -9 -13  -1   -7.10   15.60
   9  13   2   47.00   10.80
   9  13   2   43.70   22.50
   9  13   2   60.39   21.70
   9  13   2   66.19   10.80
  -9 -13  -2   52.49   22.90
  -9 -13  -2   46.30   17.10
   9  13   3  232.88   34.60
   9  13   3  165.38   29.00
   9  13   3  160.38   21.10
   9  13   3  223.38   22.30
  -9 -13  -3  146.29   33.50
  -9 -13  -3  150.68   24.50
   9  13   4   -0.60   16.40
   9  13   4   24.50   25.20
   9  13   4   60.79   43.00
   9  13   4    5.10   16.20
  -9 -13  -4   40.70   29.30
  -9 -13  -4   35.60   17.00
   9  13   5  109.89   24.10
   9  13   5  129.09   31.60
   9  13   5  119.09   29.30
  -9 -13  -5   95.39   32.00
  -9 -13  -5  101.59   22.20
   9  13   6   49.60   22.70
   9  13   6  -25.80   20.20
   9  13   6   -2.30   23.30
   9  13   6    0.10   20.40
  -9 -13  -6  -19.80   15.90
  -9 -13  -6    1.40   26.10
   9  13   7   33.90   23.50
   9  13   7   19.50   24.30
   9  13   7    7.80   23.50
  -9 -13  -7   -7.50   27.20
  -9 -13  -7   -0.90   18.30
   9  13   8  129.69   32.40
   9  13   8   89.59   31.60
   9  13   8  180.58   34.10
  -9 -13  -8  161.18   27.50
  -9 -13  -8  245.48   49.10
   9  13   9   53.99   26.60
   9  13   9    7.90   27.10
   9  13   9  -29.70   26.30
  -9 -13  -9  -24.50   24.90
  -9 -13  -9   -3.80   16.60
   9  13  10  -14.80   26.90
   9  13  10    7.20   28.70
  -9 -13 -10   26.80   21.90
   9  13  11  216.78   44.70
   9  13  11  211.38   44.50
  -9 -13 -11  249.48   55.29
  -8 -12  13  -13.20   16.90
  -8 -12  13   37.90   33.30
  -8 -12  13   60.29   17.00
  -8 -12  12    9.80   17.50
  -8 -12  12    0.60   27.80
  -8 -12  12   70.89   27.10
  -8 -12  12   31.40   14.90
  -8 -12  11   39.50   29.90
  -8 -12  11   13.10   27.90
  -8 -12  11   18.50   12.90
  -8 -12  11   14.00   16.80
  -8 -12  10   47.60   14.10
  -8 -12  10   73.89   29.60
  -8 -12  10   69.39   26.20
  -8 -12  10   51.09   17.80
  -8 -12   9   70.09   16.10
  -8 -12   9   59.09   24.40
  -8 -12   9   51.99   27.00
  -8 -12   9   79.09   15.20
  -8 -12   9   66.59   18.50
  -8 -12   8   60.09   22.60
  -8 -12   8   43.10   25.90
  -8 -12   8   45.20   16.80
  -8 -12   8   75.49   16.50
  -8 -12   8   62.99   14.40
  -8 -12   8   78.69   11.40
  -8 -12   7  -13.50   13.90
  -8 -12   7   -5.00   20.30
  -8 -12   7   16.70    9.00
  -8 -12   7   39.40   19.00
  -8 -12   7   -2.70   14.40
  -8 -12   7   -4.20   11.20
   8  12  -6   97.69   17.70
  -8 -12   6   81.49   18.20
  -8 -12   6   90.09   18.90
  -8 -12   6   91.69   20.50
  -8 -12   6   86.09   18.90
   8  12  -5  366.16   33.80
  -8 -12   5  383.86   33.80
  -8 -12   5  373.76   37.40
  -8 -12   5  373.66   33.00
  -8 -12   5  352.46   31.20
   8  12  -4  606.64   47.70
   8  12  -4  678.03   48.20
  -8 -12   4  640.54   54.39
  -8 -12   4  612.04   42.70
  -8 -12   4  632.34   43.30
  -8 -12   4  700.73   48.70
   8  12  -3   89.19   18.40
   8  12  -3  103.69   17.20
  -8 -12   3   95.79   21.70
  -8 -12   3   98.19   18.00
   8  12  -2  907.61   65.49
   8  12  -2  884.51   64.39
  -8 -12   2  949.71   63.89
  -8 -12   2  900.31   70.29
   8  12  -1  359.26   35.40
  -8 -12   1  413.26   41.60
  -8 -12   1  362.66   34.00
   8  12   0  269.47   31.00
   8  12   0  258.07   28.60
  -8 -12   0  305.47   30.60
  -8 -12   0  291.17   37.40
   8  12   1  100.99   21.60
   8  12   1  118.49   24.80
  -8 -12  -1  141.19   29.00
  -8 -12  -1  111.99   19.00
   8  12   2   12.40    9.90
   8  12   2    5.10   16.80
   8  12   2   20.10   18.70
   8  12   2   12.00    9.40
  -8 -12  -2   12.00   18.80
  -8 -12  -2   25.10   14.40
   8  12   3   47.30   15.00
   8  12   3   59.89   15.50
   8  12   3   88.39   23.30
   8  12   3   63.69   19.50
  -8 -12  -3   65.29   18.80
  -8 -12  -3   65.79   25.60
   8  12   4  120.89   25.90
   8  12   4  174.58   24.40
   8  12   4  136.59   31.20
   8  12   4  204.28   26.00
  -8 -12  -4  146.39   23.10
  -8 -12  -4  254.37   39.70
   8  12   5  394.16   43.80
   8  12   5  458.15   60.39
   8  12   5  415.36   48.50
   8  12   5  375.16   39.50
  -8 -12  -5  308.57   35.60
  -8 -12  -5  331.37   47.30
   8  12   6  -18.50   21.90
   8  12   6   59.99   28.10
   8  12   6   51.99   25.60
   8  12   6   33.70   23.20
  -8 -12  -6    3.10   18.00
  -8 -12  -6   15.70   26.40
   8  12   7   21.40   24.90
   8  12   7   -2.20   23.80
   8  12   7   -5.00   25.10
   8  12   7   19.60   24.50
  -8 -12  -7    5.20   16.60
  -8 -12  -7  -36.90   24.50
   8  12   8   36.80   24.50
   8  12   8   72.59   30.20
   8  12   8   43.60   26.10
  -8 -12  -8   34.40   37.70
  -8 -12  -8   31.90   18.10
   8  12   9  114.39   33.80
   8  12   9  112.59   33.30
   8  12   9   97.69   29.80
  -8 -12  -9  155.18   36.90
  -8 -12  -9   75.99   22.70
   8  12  10   11.10   28.40
   8  12  10   42.70   25.00
   8  12  10  -15.70   26.40
  -8 -12 -10   -3.50   17.60
   8  12  11   97.19   36.90
   8  12  11  129.19   36.90
  -8 -12 -11   84.49   25.60
   8  12  12   34.40   29.00
   8  12  12   43.30   35.70
  -7 -11  14  -32.20   29.00
  -7 -11  14   11.40   18.70
  -7 -11  13   51.89   18.50
  -7 -11  13   29.50   30.30
  -7 -11  13   -0.40   16.60
  -7 -11  12   40.60   15.70
  -7 -11  12   15.20   30.20
  -7 -11  12   28.70   17.90
  -7 -11  12   65.89   27.60
  -7 -11  11   12.60   13.00
  -7 -11  11    4.00   15.00
  -7 -11  11   14.60   22.90
  -7 -11  11    4.00   26.00
   7  11 -10   76.99   24.60
  -7 -11  10   51.89   17.50
  -7 -11  10   90.69   26.70
  -7 -11  10  130.09   32.90
  -7 -11  10   82.69   15.80
   7  11  -9  254.27   34.00
  -7 -11   9  178.98   33.00
  -7 -11   9  203.48   22.70
  -7 -11   9  200.58   36.80
  -7 -11   9  216.28   26.00
   7  11  -8  162.78   29.30
  -7 -11   8  187.48   23.20
  -7 -11   8  161.28   20.30
  -7 -11   8  164.78   20.40
  -7 -11   8  189.88   19.00
  -7 -11   8  214.58   32.60
   7  11  -7  234.38   31.00
  -7 -11   7  240.18   26.10
  -7 -11   7  280.87   27.50
  -7 -11   7  267.87   24.20
  -7 -11   7  269.07   22.80
   7  11  -6  379.16   36.30
  -7 -11   6  373.86   35.40
  -7 -11   6  331.57   32.20
  -7 -11   6  346.37   34.90
   7  11  -5 1503.65   95.69
  -7 -11   5 1460.75   98.09
  -7 -11   5 1479.55   97.59
  -7 -11   5 1512.75   95.69
  -7 -11   5 1405.86   95.19
   7  11  -4 1236.68   82.89
   7  11  -4 1289.07   82.49
  -7 -11   4 1201.88   80.49
  -7 -11   4 1243.18   85.59
  -7 -11   4 1316.27   82.39
  -7 -11   4 1320.57   86.99
   7  11  -3   93.89   16.10
   7  11  -3  101.39   15.30
  -7 -11   3   92.99   19.10
  -7 -11   3  102.39   10.20
  -7 -11   3   89.59   10.00
  -7 -11   3   68.39   15.20
   7  11  -2   16.10   11.20
   7  11  -2   23.60   12.40
  -7 -11   2   62.99   13.10
  -7 -11   2   20.90   15.20
   7  11  -1  334.47   34.40
  -7 -11   1  359.56   30.50
  -7 -11   1  452.45   39.80
   7  11   0  357.86   36.40
   7  11   0  330.27   32.50
  -7 -11   0  468.55   42.70
  -7 -11   0  388.96   32.70
   7  11   1  213.68   29.00
   7  11   1  245.98   18.00
   7  11   1  253.97   26.80
   7  11   1  230.38   17.50
  -7 -11  -1  220.28   23.90
  -7 -11  -1  254.07   31.70
   7  11   2   65.09   20.10
   7  11   2   77.89   12.80
   7  11   2   74.69   16.80
   7  11   2   91.99   13.50
  -7 -11  -2   69.89   17.00
  -7 -11  -2   63.29   20.70
   7  11   3  354.06   31.70
   7  11   3  418.76   42.30
   7  11   3  371.26   36.70
   7  11   3  366.16   33.60
  -7 -11  -3  333.07   33.90
  -7 -11  -3  319.27   38.00
   7  11   4  899.91   80.79
   7  11   4  648.04   54.49
   7  11   4  684.13   53.29
   7  11   4  686.83   54.69
  -7 -11  -4  657.83   64.29
  -7 -11  -4  728.13   53.09
   7  11   5   98.69   25.30
   7  11   5  103.49   23.80
   7  11   5  108.29   26.10
   7  11   5  107.39   27.60
  -7 -11  -5  128.09   31.70
  -7 -11  -5  126.29   21.30
   7  11   6   69.29   25.30
   7  11   6   67.59   24.90
   7  11   6   57.69   24.90
   7  11   6  134.19   26.40
  -7 -11  -6   39.40   18.00
  -7 -11  -6  111.29   30.40
   7  11   7   16.10   25.00
   7  11   7  -11.60   22.40
   7  11   7   -7.90   23.30
   7  11   7  -20.30   22.20
  -7 -11  -7   -5.70   18.00
  -7 -11  -7  -12.00   22.50
   7  11   8   -0.80   23.00
   7  11   8  -24.90   24.70
   7  11   8  -17.10   23.90
   7  11   8    3.40   25.00
  -7 -11  -8   -1.70   25.60
  -7 -11  -8  -30.00   14.80
   7  11   9  286.27   41.50
   7  11   9  344.97   46.80
  -7 -11  -9  311.57   37.70
  -7 -11  -9  317.07   45.80
   7  11  10   76.59   34.30
   7  11  10  146.09   35.10
   7  11  10  101.39   31.40
  -7 -11 -10   95.89   24.70
   7  11  11   36.90   34.00
   7  11  11    0.30   25.40
  -7 -11 -11   16.00   19.00
   7  11  12   59.89   34.30
   7  11  12   43.50   28.20
  -7 -11 -12   39.30   23.60
  -6 -10  14   64.19   17.30
  -6 -10  14   45.20   34.70
   6  10 -13   29.30   23.90
  -6 -10  13   -9.90   15.90
  -6 -10  13   51.29   16.90
  -6 -10  13   -0.80   30.10
   6  10 -12   42.40   25.40
  -6 -10  12   37.70   29.80
  -6 -10  12    8.60   15.90
  -6 -10  12   24.60   15.90
  -6 -10  12   42.50   31.40
   6  10 -11  105.29   29.50
  -6 -10  11   85.59   30.70
  -6 -10  11   70.29   18.70
  -6 -10  11   58.09   16.10
   6  10 -10  179.38   32.90
  -6 -10  10  125.49   21.40
  -6 -10  10  149.39   20.20
  -6 -10  10  179.58   33.40
   6  10  -9  882.21   72.49
  -6 -10   9  851.31   73.79
  -6 -10   9  903.21   64.49
  -6 -10   9  928.61   62.29
   6  10  -8  846.92   66.09
  -6 -10   8  878.01   58.09
  -6 -10   8  693.63   54.19
  -6 -10   8  790.42   52.19
  -6 -10   8  905.11   55.69
  -6 -10   8  706.33   66.29
   6  10  -7   25.60   18.30
  -6 -10   7    3.30   18.90
  -6 -10   7   19.90   12.60
  -6 -10   7   28.90   10.10
  -6 -10   7   10.80   11.20
  -6 -10   7   16.10    7.70
   6  10  -6  138.29   24.30
  -6 -10   6  176.98   20.20
  -6 -10   6  172.18   17.50
  -6 -10   6  191.08   25.60
  -6 -10   6  190.78   18.70
  -6 -10   6  195.78   20.80
   6  10  -5  410.66   31.10
   6  10  -5  346.87   34.10
  -6 -10   5  441.36   34.50
  -6 -10   5  347.97   30.80
  -6 -10   5  407.66   33.90
   6  10  -4   20.80   11.10
   6  10  -4    3.00    8.90
   6  10  -4    7.80    7.80
  -6 -10   4    6.20    9.30
  -6 -10   4   12.00   12.00
  -6 -10   4   15.10    9.90
   6  10  -3  126.39   16.00
   6  10  -3  138.19   14.00
   6  10  -3  149.49   17.10
  -6 -10   3  170.38   17.40
  -6 -10   3  132.69   13.50
  -6 -10   3  129.89   18.90
   6  10  -2  305.27   27.10
   6  10  -2  279.97   25.60
  -6 -10   2  311.67   31.20
  -6 -10   2  305.77   25.60
   6  10  -1 1485.95   94.79
  -6 -10   1 1458.35   94.19
  -6 -10   1 1480.75   98.49
   6  10   0  197.88   20.50
   6  10   0  227.28   24.20
  -6 -10   0  131.89   19.90
   6  10   1  363.06   26.40
   6  10   1  375.36   27.00
   6  10   1  375.76   36.40
  -6 -10  -1  442.56   32.10
  -6 -10  -1  377.66   38.00
   6  10   2  858.91   60.09
   6  10   2  741.53   55.09
   6  10   2  711.33   52.09
   6  10   2  814.22   51.49
  -6 -10  -2  765.72   54.29
  -6 -10  -2  732.53   60.49
   6  10   3   71.39   14.80
   6  10   3   45.40   15.30
   6  10   3   71.59   20.00
   6  10   3   77.29   16.90
  -6 -10  -3   69.79   21.30
  -6 -10  -3   62.69   14.50
   6  10   4   81.79   19.90
   6  10   4   59.69   17.60
   6  10   4   78.39   19.40
   6  10   4   49.20   19.40
  -6 -10  -4   48.70   18.50
  -6 -10  -4   57.19   15.00
   6  10   5  960.80   77.79
   6  10   5  962.30   72.89
   6  10   5  997.30   73.89
   6  10   5  976.40   72.19
  -6 -10  -5 1022.90   70.29
  -6 -10  -5  957.20   78.59
   6  10   6   45.50   22.80
   6  10   6   23.10   22.80
   6  10   6   28.10   22.40
   6  10   6   10.50   22.60
  -6 -10  -6   -4.10   16.80
  -6 -10  -6   49.99   24.60
   6  10   7   38.00   27.30
   6  10   7   69.69   38.90
   6  10   7   52.69   24.00
   6  10   7   27.30   23.00
  -6 -10  -7   43.60   18.70
  -6 -10  -7   -3.50   43.10
   6  10   8  351.06   45.30
   6  10   8  382.66   49.30
   6  10   8  447.36   50.29
   6  10   8  421.16   48.80
  -6 -10  -8  433.96   44.00
  -6 -10  -8  397.16   51.09
   6  10   9   71.99   28.20
   6  10   9   61.89   26.10
   6  10   9  101.59   34.30
   6  10   9   80.19   29.20
  -6 -10  -9   92.99   30.90
  -6 -10  -9   88.99   24.60
   6  10  10   31.30   23.80
   6  10  10   22.80   24.30
  -6 -10 -10  -13.20   18.10
  -6 -10 -10   11.80   23.40
   6  10  11   55.69   32.90
   6  10  11  130.29   34.00
  -6 -10 -11   96.29   24.70
   6  10  12   26.10   25.70
   6  10  12    2.60   32.00
  -6 -10 -12    2.10   16.00
   6  10  13   21.70   38.00
   6  10  13   17.10   26.50
  -6 -10 -13   37.60   21.20
   5   9 -14   66.29   29.90
  -5  -9  14  103.09   34.80
  -5  -9  14  115.19   20.50
  -5  -9  14   65.89   21.20
   5   9 -13  138.29   33.00
  -5  -9  13  113.59   23.50
  -5  -9  13  147.19   38.30
  -5  -9  13  176.78   24.90
   5   9 -12   54.59   25.00
  -5  -9  12  100.89   20.00
  -5  -9  12   78.99   20.60
   5   9 -11    6.60   19.80
  -5  -9  11   13.90   22.90
  -5  -9  11  -17.20   13.60
  -5  -9  11   34.70   15.30
   5   9 -10  171.78   32.60
  -5  -9  10  153.38   36.00
  -5  -9  10  204.08   23.70
  -5  -9  10  198.18   25.10
   5   9  -9  120.09   28.80
  -5  -9   9  107.39   17.10
  -5  -9   9   57.79   28.30
  -5  -9   9  150.38   20.50
   5   9  -8    0.80   19.70
  -5  -9   8   37.60   13.50
  -5  -9   8   25.70    9.10
  -5  -9   8   38.70   11.40
  -5  -9   8   38.10   10.20
  -5  -9   8   44.70   23.30
   5   9  -7   69.99   21.60
  -5  -9   7   41.40   12.30
  -5  -9   7   50.99    8.90
  -5  -9   7   38.80   20.50
  -5  -9   7   52.39   13.10
  -5  -9   7   42.30   10.70
   5   9  -6  234.68   28.00
  -5  -9   6  211.38   17.70
  -5  -9   6  201.68   20.80
  -5  -9   6  201.08   26.40
  -5  -9   6  195.08   20.90
  -5  -9   6  189.88   18.40
   5   9  -5  330.17   34.10
  -5  -9   5  396.76   30.30
  -5  -9   5  364.36   29.00
  -5  -9   5  417.46   27.90
  -5  -9   5  344.37   32.70
   5   9  -4   13.80    8.10
   5   9  -4    4.80   11.30
  -5  -9   4    4.50    8.00
  -5  -9   4   -0.40    9.20
  -5  -9   4   -5.60    9.20
   5   9  -3  143.99   15.90
   5   9  -3  169.78   18.20
   5   9  -3  147.19   15.70
  -5  -9   3  135.49   17.40
  -5  -9   3  140.89   14.90
  -5  -9   3  163.18   16.10
   5   9  -2 1307.77   83.49
   5   9  -2 1294.27   84.49
   5   9  -2 1310.97   81.49
  -5  -9   2 1293.67   80.99
  -5  -9   2 1315.87   83.59
  -5  -9   2 1383.46   86.69
   5   9  -1  287.97   24.40
  -5  -9   1  331.67   29.40
  -5  -9   1  288.37   24.00
   5   9   0   72.79   14.10
   5   9   0   82.69   12.80
  -5  -9   0  101.99   13.10
  -5  -9   0   61.59   13.30
   5   9   1    8.20    7.70
   5   9   1   11.40   10.00
   5   9   1   19.00   20.00
   5   9   1   13.20    6.60
  -5  -9  -1    7.90    9.90
  -5  -9  -1   15.70   12.60
   5   9   2  199.48   23.70
   5   9   2  172.78   17.80
   5   9   2  207.28   20.30
   5   9   2  182.18   21.00
  -5  -9  -2  181.18   20.00
  -5  -9  -2  127.49   22.10
   5   9   3  381.96   36.60
   5   9   3  340.77   31.20
   5   9   3  390.26   30.40
   5   9   3  336.37   31.50
  -5  -9  -3  322.47   29.80
  -5  -9  -3  257.97   30.80
   5   9   4  134.59   21.30
   5   9   4  136.89   22.40
   5   9   4  113.99   20.90
   5   9   4  136.09   20.60
  -5  -9  -4  138.29   18.70
  -5  -9  -4  197.28   37.10
   5   9   5   18.70   17.70
   5   9   5   19.30   17.10
   5   9   5    3.50   14.70
   5   9   5   17.90   18.60
  -5  -9  -5   11.40   16.70
  -5  -9  -5    9.00   14.30
   5   9   6   83.89   22.20
   5   9   6   44.60   20.10
   5   9   6   81.79   25.30
   5   9   6   50.39   23.40
  -5  -9  -6   51.19   18.20
  -5  -9  -6   53.49   20.20
   5   9   7  242.18   33.80
   5   9   7  238.28   35.50
   5   9   7  185.78   33.50
   5   9   7  265.77   36.50
  -5  -9  -7  218.08   31.90
  -5  -9  -7  227.48   29.70
   5   9   8   64.89   25.50
   5   9   8   85.19   28.60
   5   9   8  107.29   29.60
   5   9   8   68.29   30.80
  -5  -9  -8   29.10   22.90
  -5  -9  -8   44.60   21.60
   5   9   9   26.60   31.30
   5   9   9    9.80   22.60
   5   9   9   14.20   25.90
   5   9   9   13.50   25.10
  -5  -9  -9   -1.50   25.50
  -5  -9  -9  -49.30   18.20
   5   9  10   58.09   35.20
   5   9  10   72.89   29.20
   5   9  10   68.89   28.80
  -5  -9 -10   57.09   22.10
  -5  -9 -10   83.39   27.60
   5   9  11   82.79   27.00
   5   9  11   16.60   34.40
  -5  -9 -11  120.49   25.70
   5   9  12   33.50   25.70
   5   9  12   -2.40   29.70
  -5  -9 -12   24.50   20.60
   5   9  13   15.20   25.40
   5   9  13  -34.80   32.10
  -5  -9 -13   -2.20   15.50
   4   8 -15    6.80   25.30
  -4  -8  15   36.20   18.60
  -4  -8  15   -2.80   33.70
   4   8 -14   13.10   21.70
  -4  -8  14   18.70   16.90
  -4  -8  14   72.29   18.90
  -4  -8  14   84.29   34.40
   4   8 -13  109.19   30.10
  -4  -8  13  107.19   22.90
  -4  -8  13  175.38   24.00
   4   8 -12   13.50   23.30
  -4  -8  12   25.10   14.50
  -4  -8  12    7.30   15.00
   4   8 -11   55.59   27.20
  -4  -8  11   24.60   16.10
  -4  -8  11   29.30   26.30
  -4  -8  11   50.99   16.90
   4   8 -10   24.10   22.80
  -4  -8  10   30.90   12.00
  -4  -8  10   19.40   15.00
  -4  -8  10   41.80   26.00
  -4  -8  10   12.40   16.00
   4   8  -9   -6.40   21.10
  -4  -8   9  -11.10    9.60
  -4  -8   9   -7.60   12.50
  -4  -8   9   14.10   24.10
  -4  -8   9   11.60   12.20
   4   8  -8   91.49   25.50
  -4  -8   8   87.49   12.10
  -4  -8   8   88.29   14.50
  -4  -8   8   50.29   22.90
   4   8  -7   40.60   18.80
  -4  -8   7    0.00   18.80
  -4  -8   7   38.50   11.40
  -4  -8   7   24.90    9.40
  -4  -8   7   42.00    8.70
  -4  -8   7   39.80    8.80
   4   8  -6  643.74   55.79
  -4  -8   6  657.23   45.90
  -4  -8   6  635.24   52.29
  -4  -8   6  702.93   44.00
  -4  -8   6  666.63   44.90
  -4  -8   6  683.23   44.80
   4   8  -5  290.27   29.40
  -4  -8   5  269.27   23.00
  -4  -8   5  273.07   23.10
  -4  -8   5  326.27   21.90
  -4  -8   5  260.07   28.40
  -4  -8   5  287.57   21.30
   4   8  -4  242.78   20.30
   4   8  -4  256.57   25.90
  -4  -8   4  251.77   20.90
  -4  -8   4  275.27   24.50
  -4  -8   4  253.47   22.00
   4   8  -3  277.27   24.10
   4   8  -3  331.47   26.30
   4   8  -3  340.17   24.10
  -4  -8   3  329.97   26.20
  -4  -8   3  325.77   24.90
  -4  -8   3  347.87   24.20
   4   8  -2   75.39   11.50
   4   8  -2   84.59   10.60
   4   8  -2   72.39   10.20
  -4  -8   2   75.89    9.10
  -4  -8   2   77.49   10.30
  -4  -8   2   54.99   11.10
   4   8  -1   25.40    8.30
   4   8  -1   11.50    4.70
  -4  -8   1   18.70    7.90
  -4  -8   1    9.20    9.70
  -4  -8   1   21.40    4.60
   4   8   0   58.39   11.70
   4   8   0   61.09   11.10
   4   8   0   78.89    7.60
  -4  -8   0   86.79   11.80
  -4  -8   0   49.40   11.90
   4   8   1  345.87   26.50
   4   8   1  318.67   30.10
   4   8   1  326.37   24.70
   4   8   1  347.17   24.20
  -4  -8  -1  341.97   26.00
  -4  -8  -1  339.47   31.20
   4   8   2  125.39   16.10
   4   8   2   78.09   13.20
   4   8   2  104.89   13.50
   4   8   2   95.39   16.30
  -4  -8  -2  105.29   24.80
  -4  -8  -2   90.69   13.20
   4   8   3  367.26   31.90
   4   8   3  341.07   30.30
   4   8   3  371.56   36.10
   4   8   3  408.06   31.10
  -4  -8  -3  352.76   40.10
  -4  -8  -3  381.26   35.40
   4   8   4 1838.32  112.19
   4   8   4 1673.03  112.69
   4   8   4 1718.23  114.69
   4   8   4 1718.13  112.39
  -4  -8  -4 1711.53  110.69
  -4  -8  -4 1680.23  114.29
   4   8   5    8.50   14.30
   4   8   5   -7.90   13.10
   4   8   5    8.00   16.10
  -4  -8  -5  -15.60   12.60
  -4  -8  -5   42.60   17.60
   4   8   6   13.30   17.60
   4   8   6    8.50   17.10
   4   8   6  -24.80   19.60
   4   8   6   -2.50   18.10
  -4  -8  -6   20.80   15.80
  -4  -8  -6   10.80   16.20
  -4  -8  -6    1.20   15.90
   4   8   7  153.08   27.70
   4   8   7  134.69   32.40
   4   8   7   86.89   25.70
   4   8   7  148.49   27.60
  -4  -8  -7  186.88   29.60
  -4  -8  -7  151.88   30.00
  -4  -8  -7  140.99   23.90
   4   8   8   53.49   25.50
   4   8   8   71.49   28.80
   4   8   8   38.90   26.30
   4   8   8   54.89   26.50
  -4  -8  -8   49.20   19.50
  -4  -8  -8   30.00   20.70
  -4  -8  -8   59.39   25.00
   4   8   9   53.09   34.30
   4   8   9   41.90   25.20
   4   8   9   44.50   29.30
   4   8   9   52.59   32.80
  -4  -8  -9   31.80   24.60
  -4  -8  -9   21.20   19.20
   4   8  10   54.59   36.80
   4   8  10   31.80   26.10
   4   8  10   97.59   27.60
   4   8  10   17.30   23.80
  -4  -8 -10   59.49   26.40
   4   8  11  366.66   46.30
   4   8  11  399.96   57.09
  -4  -8 -11  370.46   42.40
   4   8  12   68.99   26.40
   4   8  12   60.59   33.90
  -4  -8 -12   33.20   20.00
   4   8  13    1.20   22.20
   4   8  13   27.50   36.90
  -4  -8 -13   11.10   16.40
   4   8  14  -23.20   31.40
   4   8  14   -9.60   24.10
  -4  -8 -14   35.70   19.50
   3   7 -15   52.49   28.30
   3   7 -15   40.70   16.70
  -3  -7  15   19.80   34.30
  -3  -7  15   20.20   13.20
   3   7 -14   34.50   16.50
   3   7 -14   12.00   24.30
  -3  -7  14   30.30   13.90
  -3  -7  14   38.60   16.60
   3   7 -13    1.10   13.50
   3   7 -13    4.60   20.10
  -3  -7  13   16.90   12.80
  -3  -7  13   11.20   15.80
   3   7 -12    2.10   23.10
   3   7 -12   -4.50   13.30
  -3  -7  12   -2.50   11.90
  -3  -7  12    2.60   14.60
   3   7 -11   15.40   22.30
   3   7 -11   11.60   13.50
  -3  -7  11    0.50   12.70
  -3  -7  11   43.60   16.30
  -3  -7  11   10.90   24.70
   3   7 -10  135.09   20.60
   3   7 -10  175.78   33.20
  -3  -7  10  145.89   19.80
  -3  -7  10  153.78   22.80
  -3  -7  10  156.18   34.00
   3   7  -9    4.90   19.40
   3   7  -9    2.90   10.60
  -3  -7   9  -17.30   20.30
  -3  -7   9   13.80   13.30
  -3  -7   9   21.60   11.70
   3   7  -8 1169.08   75.59
   3   7  -8 1102.69   84.09
  -3  -7   8 1147.79   75.89
  -3  -7   8 1065.69   85.29
  -3  -7   8 1173.18   74.39
   3   7  -7  140.99   25.40
   3   7  -7   93.89   14.00
  -3  -7   7  131.49   13.80
  -3  -7   7  112.99   15.50
  -3  -7   7  127.69   26.40
  -3  -7   7  119.49   15.00
   3   7  -6  -16.30   16.10
  -3  -7   6   -0.10   15.40
  -3  -7   6   14.90    8.30
  -3  -7   6   -0.80    6.20
  -3  -7   6   -5.30    6.20
   3   7  -5   53.19   16.10
  -3  -7   5   30.90   15.10
  -3  -7   5   50.49    7.60
  -3  -7   5   40.80    8.90
  -3  -7   5   45.90    7.70
   3   7  -4 1504.65   97.99
  -3  -7   4 1586.64   98.09
  -3  -7   4 1478.25   94.49
  -3  -7   4 1514.05   93.79
  -3  -7   4 1457.85   93.69
  -3  -7   4 1586.84   94.59
   3   7  -3 2265.97  141.09
   3   7  -3 2185.58  138.79
  -3  -7   3 2270.67  138.79
  -3  -7   3 2278.77  140.59
  -3  -7   3 2333.77  139.79
   3   7  -2  839.02   55.09
   3   7  -2  808.92   53.99
   3   7  -2  869.41   54.89
  -3  -7   2  863.71   55.89
  -3  -7   2  856.41   54.19
  -3  -7   2  884.81   54.59
   3   7  -1  486.35   32.60
   3   7  -1  478.85   31.00
  -3  -7   1  468.05   32.20
  -3  -7   1  481.45   31.20
  -3  -7   1  480.05   35.20
   3   7   0  125.69   12.20
   3   7   0  143.79   14.00
   3   7   0  118.99   14.90
  -3  -7   0  130.09   11.80
  -3  -7   0  124.89   15.50
  -3  -7   0  135.19   13.50
   3   7   1  435.36   33.00
   3   7   1  434.16   35.80
   3   7   1  494.45   31.70
   3   7   1  468.75   30.90
  -3  -7  -1  418.66   36.20
  -3  -7  -1  456.85   32.20
   3   7   2   36.50   10.50
   3   7   2   21.70    9.60
   3   7   2   28.10   19.30
   3   7   2   32.20   10.30
  -3  -7  -2   23.30   11.40
  -3  -7  -2   37.80   11.30
   3   7   3 1760.52  112.29
   3   7   3 1764.82  112.39
   3   7   3 1764.42  114.39
   3   7   3 1756.02  112.19
  -3  -7  -3 1783.52  111.79
   3   7   4  183.08   23.10
   3   7   4  194.78   22.60
   3   7   4  235.08   24.00
   3   7   4  126.09   19.10
  -3  -7  -4  209.18   23.40
  -3  -7  -4  134.09   19.90
   3   7   5  374.36   37.00
   3   7   5  437.06   46.50
   3   7   5  433.76   39.80
   3   7   5  442.86   42.10
  -3  -7  -5  466.45   40.50
  -3  -7  -5  463.15   36.50
  -3  -7  -5  436.26   38.60
   3   7   6   37.60   17.40
   3   7   6   22.50   18.20
   3   7   6    8.80   16.60
   3   7   6   -0.80   20.80
  -3  -7  -6   18.00   16.90
  -3  -7  -6   28.90   16.60
  -3  -7  -6   15.40   16.50
   3   7   7  394.86   42.90
   3   7   7  495.15   52.49
   3   7   7  460.55   47.50
   3   7   7  443.86   45.30
  -3  -7  -7  546.45   48.40
  -3  -7  -7  461.45   43.60
  -3  -7  -7  452.75   45.80
   3   7   8    0.20   25.10
   3   7   8   32.20   22.60
   3   7   8  -37.20   20.80
   3   7   8   -1.60   18.70
  -3  -7  -8  -10.60   18.40
  -3  -7  -8    2.50   18.20
  -3  -7  -8   -0.10   18.50
   3   7   9  135.99   28.40
   3   7   9   75.39   33.60
   3   7   9  106.39   28.50
   3   7   9  123.79   26.00
  -3  -7  -9   90.39   23.00
  -3  -7  -9  125.99   30.20
  -3  -7  -9   96.29   23.00
   3   7  10   92.09   26.90
   3   7  10  111.89   33.10
   3   7  10  104.09   30.60
   3   7  10  124.29   39.70
  -3  -7 -10   88.19   26.20
  -3  -7 -10  107.49   23.00
   3   7  11   24.70   25.60
   3   7  11   21.60   31.20
   3   7  11   11.20   21.10
   3   7  11   15.20   23.80
  -3  -7 -11   -9.30   14.90
   3   7  12    4.80   30.80
   3   7  12   22.40   21.70
  -3  -7 -12   30.40   18.40
   3   7  13   -2.60   31.40
   3   7  13    2.40   21.80
  -3  -7 -13   26.10   17.80
   3   7  14  -12.50   20.80
   3   7  14   27.70   41.40
  -3  -7 -14   11.20   16.90
   2   6 -15    9.00   13.80
   2   6 -15   21.50   26.60
  -2  -6  15   -4.30   14.10
   2   6 -14   39.20   25.10
   2   6 -14   49.30   17.00
  -2  -6  14   89.19   20.40
  -2  -6  14   39.80   16.50
   2   6 -13   11.30   23.50
   2   6 -13   25.00   14.00
  -2  -6  13    8.50   14.40
  -2  -6  13   72.39   18.90
   2   6 -12   95.89   27.70
   2   6 -12   62.59   16.90
  -2  -6  12  109.39   19.50
  -2  -6  12   84.09   20.60
   2   6 -11  -12.40   19.70
   2   6 -11   10.20   12.90
   2   6 -11   -4.90    8.70
  -2  -6  11   -2.40   15.60
  -2  -6  11   20.10   28.10
  -2  -6  11    0.40   13.70
   2   6 -10   42.00   25.20
   2   6 -10   19.30   14.00
   2   6 -10   10.60    9.20
  -2  -6  10    2.30   15.00
  -2  -6  10   10.40   14.70
  -2  -6  10    9.10   26.90
   2   6  -9  651.73   47.60
   2   6  -9  726.23   60.99
   2   6  -9  705.23   51.49
  -2  -6   9  817.02   54.39
  -2  -6   9  681.63   52.49
  -2  -6   9  752.02   66.69
   2   6  -8 1513.05   94.79
   2   6  -8 1437.06  101.49
   2   6  -8 1433.66   91.09
  -2  -6   8 1327.47  102.29
  -2  -6   8 1520.75   95.79
  -2  -6   8 1451.85   93.99
   2   6  -7 3712.63  219.88
   2   6  -7 3687.43  226.58
   2   6  -7 3500.05  217.48
  -2  -6   7 3604.74  220.58
  -2  -6   7 3421.76  226.68
  -2  -6   7 3490.15  219.08
   2   6  -6  160.88   15.70
   2   6  -6  170.78   16.80
   2   6  -6  164.58   24.10
  -2  -6   6  169.88   17.60
  -2  -6   6  203.08   17.30
  -2  -6   6  196.98   28.40
   2   6  -5    4.00    5.30
   2   6  -5    7.30   12.80
   2   6  -5    3.20    5.40
  -2  -6   5   -8.80   10.80
  -2  -6   5   -2.70    5.50
  -2  -6   5    1.00    5.60
   2   6  -4  435.36   35.10
  -2  -6   4  430.66   29.60
  -2  -6   4  430.96   30.30
  -2  -6   4  492.65   36.60
  -2  -6   4  482.95   30.60
   2   6  -3 1684.73  108.09
  -2  -6   3 1623.24  104.69
  -2  -6   3 1787.12  105.29
  -2  -6   3 1738.23  108.39
  -2  -6   3 1752.12  105.49
   2   6  -2   23.00    5.30
   2   6  -2   -2.70    7.90
  -2  -6   2   14.80    8.20
  -2  -6   2   15.20    6.70
  -2  -6   2   34.10    5.80
   2   6  -1 1109.79   66.59
   2   6  -1 1057.49   66.69
  -2  -6   1 1057.19   68.09
  -2  -6   1 1075.89   66.79
  -2  -6   1 1064.79   66.39
   2   6   0 2101.39  128.69
   2   6   0 2041.90  128.19
  -2  -6   0 2094.89  128.19
  -2  -6   0 2185.08  130.49
   2   6   1  990.50   60.99
   2   6   1  892.91   61.39
   2   6   1 1026.40   63.59
  -2  -6  -1 1002.00   63.69
  -2  -6  -1  969.10   60.99
  -2  -6  -1  907.41   61.39
   2   6   2  484.65   36.60
   2   6   2  520.95   35.60
   2   6   2  478.95   36.20
   2   6   2  454.65   38.70
  -2  -6  -2  519.95   36.10
  -2  -6  -2  645.54   43.60
   2   6   3  113.59   15.50
   2   6   3   61.29   14.70
   2   6   3  111.39   17.00
   2   6   3   75.59   14.60
  -2  -6  -3  104.49   15.90
  -2  -6  -3   78.39   14.20
   2   6   4  617.94   46.40
   2   6   4  620.04   45.80
   2   6   4  590.54   45.60
   2   6   4  608.84   47.10
  -2  -6  -4  592.54   45.50
  -2  -6  -4  598.04   44.20
   2   6   5  286.17   31.80
   2   6   5  248.18   28.40
   2   6   5  236.38   28.20
   2   6   5  326.37   32.10
  -2  -6  -5  306.87   29.30
  -2  -6  -5  331.67   29.40
  -2  -6  -5  292.47   29.80
   2   6   6   17.60   14.90
   2   6   6   24.00   21.30
   2   6   6   23.70   16.10
   2   6   6   30.70   16.30
  -2  -6  -6   37.40   14.70
  -2  -6  -6   35.90   15.90
  -2  -6  -6   37.20   15.00
   2   6   7   75.19   24.80
   2   6   7  110.69   21.90
   2   6   7   77.09   20.20
   2   6   7   86.09   23.80
  -2  -6  -7   60.39   20.50
  -2  -6  -7   90.09   21.70
  -2  -6  -7   88.79   18.30
   2   6   8   38.50   29.40
   2   6   8   76.29   24.00
   2   6   8   67.19   26.30
   2   6   8   33.20   18.90
  -2  -6  -8   59.59   19.70
  -2  -6  -8   46.80   17.90
  -2  -6  -8   53.79   23.70
   2   6   9   24.60   22.30
   2   6   9   37.70   28.40
   2   6   9   16.60   18.80
   2   6   9   25.20   26.00
  -2  -6  -9  -12.10   17.50
  -2  -6  -9  -19.60   19.50
  -2  -6  -9   24.90   19.60
   2   6  10  198.98   41.10
   2   6  10  125.79   27.70
   2   6  10  169.88   38.00
  -2  -6 -10  205.08   30.00
  -2  -6 -10  171.88   32.60
  -2  -6 -10  190.98   30.20
   2   6  11  -30.30   19.60
   2   6  11  -34.10   20.90
   2   6  11   -1.00   20.30
   2   6  11  -26.00   33.00
  -2  -6 -11  -26.90   23.80
  -2  -6 -11    1.80   19.90
   2   6  12  -45.80   28.40
   2   6  12   -1.90   19.30
  -2  -6 -12   15.20   17.60
   2   6  13  121.99   43.50
   2   6  13   72.29   25.10
  -2  -6 -13  121.39   24.70
   2   6  14   43.20   23.80
   2   6  14   17.60   33.10
  -2  -6 -14   87.59   22.80
   1   5 -15  -17.00   23.10
   1   5 -15   18.80   14.80
  -1  -5  15   21.80   17.90
   1   5 -14   15.20   16.40
   1   5 -14   -4.70   20.90
  -1  -5  14   13.40   16.90
  -1  -5  14   40.10   18.90
   1   5 -13    9.10   22.10
   1   5 -13   53.99   16.60
  -1  -5  13   33.80   17.70
   1   5 -12  785.02   59.99
   1   5 -12  791.82   71.89
  -1  -5  12  812.42   61.49
  -1  -5  12  802.92   62.29
   1   5 -11  391.76   35.20
   1   5 -11  264.37   40.30
   1   5 -11  353.96   31.60
  -1  -5  11  362.86   50.39
  -1  -5  11  316.97   37.00
  -1  -5  11  334.97   35.70
   1   5 -10  103.29   19.10
   1   5 -10   44.20   24.00
   1   5 -10   74.79   14.60
  -1  -5  10   47.70   30.40
  -1  -5  10   75.29   19.20
  -1  -5  10   60.79   18.50
   1   5  -9   68.69   16.60
   1   5  -9   63.19   13.60
   1   5  -9   42.70   21.50
  -1  -5   9   76.89   18.20
  -1  -5   9   75.99   29.50
  -1  -5   9  119.49   18.70
   1   5  -8 1262.47   90.39
   1   5  -8 1376.56   94.59
   1   5  -8 1326.77   85.39
  -1  -5   8 1257.47   95.89
  -1  -5   8 1410.76   88.79
  -1  -5   8 1329.27   88.09
   1   5  -7 1040.40   72.19
   1   5  -7  935.01   64.89
   1   5  -7  923.21   63.39
  -1  -5   7  987.60   73.19
  -1  -5   7 1010.90   66.49
  -1  -5   7  992.80   65.89
   1   5  -6  365.36   29.90
   1   5  -6  362.76   35.60
  -1  -5   6  329.77   30.40
  -1  -5   6  454.95   30.40
  -1  -5   6  365.66   36.90
   1   5  -5  266.57   28.10
   1   5  -5  224.08   19.50
   1   5  -5  226.38   18.90
  -1  -5   5  243.48   21.20
  -1  -5   5  261.47   28.80
  -1  -5   5  234.68   20.00
   1   5  -4  272.57   25.50
   1   5  -4  198.68   17.40
   1   5  -4  219.58   16.80
  -1  -5   4  209.18   17.90
  -1  -5   4  237.58   25.70
  -1  -5   4  195.08   17.70
   1   5  -3  832.22   50.29
   1   5  -3  753.42   49.10
   1   5  -3  843.12   53.89
  -1  -5   3  738.63   53.79
  -1  -5   3  821.82   49.50
  -1  -5   3  754.12   50.19
   1   5  -2 1522.65   91.59
  -1  -5   2 1464.45   89.09
  -1  -5   2 1489.55   91.59
  -1  -5   2 1395.56   90.09
   1   5  -1  794.62   47.80
   1   5  -1  820.92   49.40
  -1  -5   1  780.12   47.70
  -1  -5   1  732.33   49.20
  -1  -5   1  770.82   49.10
   1   5   0  461.95   30.50
   1   5   0  444.96   29.60
   1   5   0  450.85   29.20
  -1  -5   0  484.65   29.40
  -1  -5   0  431.86   30.30
  -1  -5   0  476.95   29.70
   1   5   1 2350.76  142.59
   1   5   1 2269.77  142.69
  -1  -5  -1 2371.66  142.99
   1   5   2  556.54   38.60
   1   5   2  485.55   37.80
   1   5   2  574.94   38.20
  -1  -5  -2  542.15   38.10
  -1  -5  -2  544.05   38.90
  -1  -5  -2  536.75   38.30
   1   5   3  366.76   32.40
   1   5   3  398.36   31.30
   1   5   3  383.86   31.60
   1   5   3  321.47   32.00
  -1  -5  -3  397.36   31.00
  -1  -5  -3  397.06   32.80
   1   5   4   -4.00   13.00
   1   5   4   -5.70   10.70
   1   5   4   -0.90   10.90
   1   5   4  -17.30   11.40
  -1  -5  -4   17.90   13.90
  -1  -5  -4    4.60    8.70
   1   5   5   84.19   20.20
   1   5   5   71.99   14.20
   1   5   5   86.29   16.90
   1   5   5   89.39   18.30
  -1  -5  -5   99.89   18.40
  -1  -5  -5   80.19   14.60
  -1  -5  -5   67.29   16.10
   1   5   6 1237.18   90.39
   1   5   6 1308.97   89.29
   1   5   6 1295.27   89.79
   1   5   6 1261.47   93.89
  -1  -5  -6 1377.76   91.89
  -1  -5  -6 1314.27   88.59
  -1  -5  -6 1539.95   91.29
   1   5   7  973.40   77.59
   1   5   7 1088.69   73.79
   1   5   7  990.00   75.09
   1   5   7  967.30   72.69
  -1  -5  -7 1035.60   75.19
  -1  -5  -7 1191.78   74.49
  -1  -5  -7  967.90   71.69
   1   5   8  155.08   25.20
   1   5   8  249.88   31.20
   1   5   8  186.38   31.20
   1   5   8  229.08   38.30
  -1  -5  -8  191.58   25.50
  -1  -5  -8  163.48   30.90
  -1  -5  -8  227.78   28.60
   1   5   9  470.05   46.60
   1   5   9  421.46   43.40
   1   5   9  411.96   53.29
   1   5   9  409.66   49.90
  -1  -5  -9  556.24   43.40
  -1  -5  -9  461.65   44.10
  -1  -5  -9  467.15   48.80
   1   5  10   20.20   19.80
   1   5  10   23.80   19.70
   1   5  10   25.20   29.30
  -1  -5 -10   26.50   16.30
  -1  -5 -10   17.00   24.20
  -1  -5 -10  -13.50   20.20
   1   5  11   53.69   24.00
   1   5  11   28.70   21.90
   1   5  11   27.00   27.20
   1   5  11   15.00   38.00
  -1  -5 -11   -1.80   17.30
  -1  -5 -11   -5.00   16.90
   1   5  12  116.29   38.80
   1   5  12  125.59   25.90
   1   5  12  163.18   33.70
  -1  -5 -12  182.08   27.80
   1   5  13   10.60   18.70
   1   5  13   40.10   34.40
  -1  -5 -13    7.70   14.70
   1   5  14   17.30   34.70
   1   5  14  -15.00   17.40
  -1  -5 -14    0.20   15.40
   1   5  15   28.10   31.60
  -1  -5 -15   84.39   22.80
   0   4 -15    2.20   25.10
   0   4 -15    8.20   14.30
   0  -4  15    6.10   18.30
   0   4 -14   24.10   14.40
   0   4 -14   18.40   22.90
   0  -4  14  -20.00   16.80
   0  -4  14   23.10   17.70
   0   4 -13   47.30   25.40
   0   4 -13   43.60   16.00
   0  -4  13   42.00   19.10
   0  -4  13   69.99   21.30
   0   4 -12  170.28   24.30
   0   4 -12  195.38   36.10
   0  -4  12  206.68   28.90
   0  -4  12  280.37   31.80
   0   4 -11  613.44   49.90
   0   4 -11  666.73   50.49
   0   4 -11  580.44   62.99
   0  -4  11  672.43   65.89
   0  -4  11  644.34   52.99
   0  -4  11  609.44   68.89
   0   4 -10   42.60   23.00
   0   4 -10   42.40   14.90
   0   4 -10   71.99   17.10
   0  -4  10   55.69   19.10
   0  -4  10   37.30   27.60
   0  -4  10   28.70   16.80
   0   4  -9  127.29   18.80
   0   4  -9  116.79   26.60
   0   4  -9  145.59   20.60
   0  -4   9  121.89   21.70
   0  -4   9  118.79   21.20
   0  -4   9  114.79   30.10
   0   4  -8   20.50   11.70
   0   4  -8    6.00   11.40
   0   4  -8   18.80   20.60
   0  -4   8   11.40   21.00
   0  -4   8   -9.10   14.40
   0  -4   8   10.60   13.40
   0   4  -7    7.00   10.40
   0   4  -7    4.90   10.00
   0   4  -7   18.50   15.90
   0  -4   7   17.90   12.20
   0  -4   7    4.60   17.90
   0  -4   7   12.70   12.70
   0   4  -6 1166.28   78.99
   0   4  -6 1224.98   77.59
   0   4  -6 1294.87   83.79
   0  -4   6 1106.59   78.19
   0  -4   6 1180.98   78.29
   0   4  -5  176.28   18.30
   0   4  -5  217.18   25.20
   0   4  -5  219.68   19.30
   0  -4   5  181.28   19.10
   0  -4   5  158.48   24.00
   0  -4   5  192.88   18.90
   0   4  -4   87.79   12.10
   0   4  -4   90.99   16.30
   0  -4   4   94.19   12.00
   0  -4   4  105.99   13.10
   0  -4   4  109.59   19.60
   0   4  -3 1856.41  110.59
   0   4  -3 1723.13  110.19
   0   4  -3 1765.02  112.59
   0  -4   3 1718.03  110.09
   0  -4   3 1807.22  113.19
   0  -4   3 1868.51  110.79
   0   4  -2 2082.09  126.49
   0   4  -1  365.96   22.50
   0   4  -1  308.87   21.60
   0  -4   1  310.17   21.60
   0  -4   1  331.87   22.10
   0   4   0   63.69    6.10
   0   4   0   75.59    6.80
   0  -4   0   70.29    6.50
   0  -4   0   80.69    5.80
   0  -4   0   63.99    6.70
   0  -4   0   73.19    6.50
   0   4   1  335.87   22.20
   0   4   1  297.87   22.60
   0   4   1  330.87   22.40
   0  -4  -1  322.27   22.30
   0  -4  -1  341.47   22.20
   0  -4  -1  335.67   22.40
   0   4   2 2300.07  137.99
   0  -4  -2 2149.98  137.39
   0   4   3 1996.00  120.69
   0   4   3 1750.32  121.79
   0   4   3 1981.90  122.59
   0   4   3 1996.90  121.69
   0  -4  -3 1949.41  120.29
   0   4   4  117.19   19.50
   0   4   4  133.49   18.60
   0   4   4  104.19   16.70
   0   4   4  105.79   14.10
   0  -4  -4   92.69   12.70
   0  -4  -4   99.09   16.10
   0   4   5  212.58   24.90
   0   4   5  176.28   26.30
   0   4   5  204.18   24.70
   0   4   5  185.98   19.80
   0  -4  -5  216.58   24.30
   0  -4  -5  201.58   21.30
   0  -4  -5  223.78   23.00
   0   4   6 1233.88   79.99
   0   4   6 1217.78   81.89
   0   4   6 1189.48   85.29
   0   4   6 1248.08   88.19
   0  -4  -6 1182.78   82.99
   0  -4  -6 1146.49   81.29
   0  -4  -6 1207.58   82.39
   0   4   7   27.00   20.90
   0   4   7   15.10   16.50
   0   4   7   14.20   15.60
   0   4   7   12.40   12.20
   0  -4  -7    5.90   11.40
   0  -4  -7   10.40   14.00
   0  -4  -7   41.40   17.40
   0   4   8    4.50   17.90
   0   4   8   10.30   14.60
   0   4   8   19.80   24.70
   0   4   8    9.50   15.40
   0  -4  -8   20.60   18.10
   0  -4  -8    1.50   14.90
   0  -4  -8   16.10   13.90
   0   4   9  106.39   21.70
   0   4   9   79.99   31.40
   0   4   9  113.39   23.00
   0   4   9  174.68   30.60
   0  -4  -9  155.08   23.20
   0  -4  -9   74.99   25.40
   0  -4  -9   73.29   18.70
   0   4  10   38.60   18.00
   0   4  10   31.40   24.30
   0   4  10   75.89   34.80
   0   4  10   93.99   24.40
   0  -4 -10   -5.40   15.60
   0  -4 -10   30.50   16.90
   0   4  11  686.53   75.19
   0   4  11  700.13   57.19
   0   4  11  670.03   67.89
   0  -4 -11  654.63   55.99
   0  -4 -11  653.63   55.89
   0   4  12  161.08   27.00
   0   4  12  204.68   31.40
   0   4  12  105.09   37.60
   0  -4 -12  190.48   31.50
   0   4  13   34.30   36.20
   0   4  13   27.00   19.70
   0  -4 -13   32.10   16.30
   0   4  14    9.80   16.80
   0   4  14   54.89   37.60
   0  -4 -14   36.70   18.40
   0   4  15   14.80   19.60
   0   4  15   67.39   45.40
   0  -4 -15   47.30   18.40
  -1   3 -15  176.08   26.30
   1  -3  15  179.38   52.69
  -1   3 -14   11.00   14.20
  -1   3 -14    5.70   25.50
   1  -3  14   -0.90   17.80
  -1   3 -13   41.20   24.80
  -1   3 -13   84.49   18.70
   1  -3  13  130.39   25.50
   1  -3  13   63.99   21.60
  -1   3 -12   73.79   16.80
  -1   3 -12   30.50   22.60
   1  -3  12   53.29   20.90
   1  -3  12   27.80   18.90
  -1   3 -11  -13.30   14.40
  -1   3 -11   28.00   14.90
   1  -3  11   49.70   33.00
   1  -3  11    4.00   18.80
  -1   3 -10  121.89   25.30
  -1   3 -10   86.59   27.30
  -1   3 -10  154.88   22.10
   1  -3  10  134.79   25.80
   1  -3  10  159.28   25.90
   1  -3  10  260.67   56.39
  -1   3  -9   50.49   22.30
  -1   3  -9   22.10   14.60
   1  -3   9   43.40   25.40
   1  -3   9   49.00   19.00
   1  -3   9   14.80   17.50
  -1   3  -8   28.30   13.30
  -1   3  -8   40.10   14.00
  -1   3  -8    2.20   19.40
   1  -3   8   26.20   15.50
   1  -3   8   13.30   15.40
   1  -3   8    5.00   21.00
  -1   3  -7  795.82   63.29
  -1   3  -7  943.21   59.39
  -1   3  -7  826.02   59.19
   1  -3   7  761.72   60.29
   1  -3   7  807.32   58.79
   1  -3   7  860.61   65.99
  -1   3  -6   53.79   13.20
  -1   3  -6   72.99   18.10
  -1   3  -6   40.00   12.80
   1  -3   6   80.49   15.20
   1  -3   6   75.79   15.30
   1  -3   6   52.69   19.40
  -1   3  -5  206.88   22.60
  -1   3  -5  249.08   25.80
  -1   3  -5  225.78   21.60
   1  -3   5  242.38   27.70
   1  -3   5  205.48   21.50
   1  -3   5  216.48   21.30
  -1   3  -4 1281.87   77.79
  -1   3  -4 1205.28   81.09
  -1   3  -4 1187.68   78.69
   1  -3   4 1167.08   81.79
   1  -3   4 1179.58   77.49
   1  -3   4 1282.07   79.69
  -1   3  -3  306.07   28.00
  -1   3  -3  303.27   25.90
  -1   3  -3  340.07   23.60
   1  -3   3  373.36   24.40
   1  -3   3  315.77   26.90
   1  -3   3  267.67   27.50
  -1   3  -2 1847.02  112.09
  -1   3  -2 1754.12  111.39
   1  -3   2 1810.32  112.19
   1  -3   2 1801.82  111.59
  -1   3  -1   51.29    4.70
  -1   3  -1   53.69    6.70
  -1   3  -1   73.69    7.90
   1  -3   1   43.80    4.40
   1  -3   1   45.70    6.40
   1  -3   1   49.60    6.00
  -1   3   1   17.50    4.50
  -1   3   1   21.30    3.20
  -1   3   1   20.20    3.20
   1  -3  -1   20.70    4.60
   1  -3  -1   21.10    3.10
  -1   3   3  546.65   37.50
  -1   3   3  586.84   39.40
  -1   3   3  550.44   41.20
  -1   3   3  551.54   36.60
   1  -3  -3  484.45   39.70
   1  -3  -3  579.04   36.70
   1  -3  -3  533.65   37.90
  -1   3   4  126.19   18.70
  -1   3   4  163.78   17.10
  -1   3   4  180.28   18.20
  -1   3   4  129.29   20.50
   1  -3  -4  161.38   17.60
   1  -3  -4  167.48   15.40
  -1   3   5  100.89   17.30
  -1   3   5   88.09   19.20
  -1   3   5  110.39   16.00
  -1   3   5  132.29   14.30
   1  -3  -5   84.79   15.40
   1  -3  -5   96.79   12.70
  -1   3   6  -24.80   15.00
  -1   3   6   12.10    9.50
  -1   3   6   -9.10   11.90
   1  -3  -6  -16.50   10.80
   1  -3  -6   -1.20    9.20
  -1   3   7  344.67   33.20
  -1   3   7  328.47   30.50
  -1   3   7  358.46   35.70
  -1   3   7  287.27   38.10
   1  -3  -7  336.27   35.00
   1  -3  -7  325.57   29.10
   1  -3  -7  299.07   30.20
  -1   3   8   66.79   26.30
  -1   3   8   75.19   16.60
  -1   3   8   79.59   18.90
  -1   3   8  105.89   24.30
   1  -3  -8   76.79   17.50
   1  -3  -8  124.99   24.40
   1  -3  -8   94.69   16.80
  -1   3   9   79.39   33.80
  -1   3   9  121.39   22.30
  -1   3   9   99.99   19.50
  -1   3   9  138.69   28.90
   1  -3  -9  103.19   18.10
   1  -3  -9  133.09   22.90
  -1   3  10   33.00   16.60
  -1   3  10    4.10   25.90
  -1   3  10   14.00   28.70
  -1   3  10   -4.20   17.20
   1  -3 -10    5.90   15.10
   1  -3 -10    1.90   15.10
  -1   3  11   99.59   21.90
  -1   3  11  151.68   35.80
  -1   3  11  158.38   28.00
  -1   3  11  141.19   42.80
   1  -3 -11  117.99   25.30
   1  -3 -11  140.49   21.90
  -1   3  12  324.37   36.40
  -1   3  12  470.85   44.00
  -1   3  12  347.87   55.49
   1  -3 -12  373.26   41.00
  -1   3  13   11.30   15.70
  -1   3  13   16.60   32.50
   1  -3 -13    7.00   16.30
  -1   3  14   57.79   18.80
  -1   3  14   56.69   38.80
   1  -3 -14   40.60   18.90
  -1   3  15   48.20   35.40
  -1   3  15  -14.70   15.20
   1  -3 -15   -9.00   14.90
  -2   2 -15   16.40   15.30
  -2   2 -15  -19.90   22.20
   2  -2  15   50.29   25.90
  -2   2 -14   -6.50   20.70
  -2   2 -14   -0.30   13.50
   2  -2  14  -31.10   17.50
  -2   2 -13   -0.20   23.10
  -2   2 -13   18.80   15.60
   2  -2  13   42.30   23.90
   2  -2  13   40.40   21.10
  -2   2 -12   -6.10   22.60
  -2   2 -12   65.29   17.60
   2  -2  12   93.09   25.20
   2  -2  12   48.30   21.00
  -2   2 -11  257.97   38.60
  -2   2 -11  256.37   31.60
  -2   2 -11  244.18   29.30
   2  -2  11  327.57   48.10
   2  -2  11  232.18   34.00
   2  -2  11  285.47   35.80
  -2   2 -10  -21.60   16.10
  -2   2 -10   14.70   22.00
  -2   2 -10   15.60   15.50
   2  -2  10   30.00   20.60
   2  -2  10   -3.30   31.60
   2  -2  10  -11.70   17.50
  -2   2  -9  683.63   59.19
  -2   2  -9  671.73   52.59
  -2   2  -9  678.83   50.19
   2  -2   9  521.05   58.29
   2  -2   9  607.34   55.99
   2  -2   9  563.14   52.09
  -2   2  -8 1497.85  107.39
  -2   2  -8 1569.44  103.89
  -2   2  -8 1711.33  103.69
   2  -2   8 1592.44  106.39
   2  -2   8 1483.35  103.29
   2  -2   8 1395.06  108.59
  -2   2  -7    7.90   12.90
  -2   2  -7   16.20   12.70
  -2   2  -7   20.70   16.60
   2  -2   7   15.20   15.00
   2  -2   7  -19.40   16.80
  -2   2  -6  451.15   34.10
  -2   2  -6  405.96   36.30
  -2   2  -6  440.86   38.40
   2  -2   6  436.46   40.30
   2  -2   6  400.36   38.40
   2  -2   6  352.36   34.10
  -2   2  -5 2002.10  116.69
  -2   2  -5 1736.53  119.39
  -2   2  -5 1760.62  118.19
   2  -2   5 1954.80  119.49
   2  -2   5 1882.51  116.99
   2  -2   5 1724.43  120.29
  -2   2  -4 6258.87  382.36
  -2   2  -3  785.82   49.30
  -2   2  -3  799.32   51.99
  -2   2  -3  714.33   52.49
   2  -2   3  688.53   49.20
   2  -2   3  761.12   52.39
   2  -2   3  789.92   53.49
  -2   2  -2  568.64   41.20
  -2   2  -2  598.34   39.80
  -2   2  -2  632.24   42.70
   2  -2   2  668.83   43.60
   2  -2   2  598.04   41.50
   2  -2   2  634.84   39.90
  -2   2  -1 1099.19   67.19
  -2   2  -1 1151.18   67.89
  -2   2  -1 1045.30   66.09
   2  -2   1  973.70   66.79
   2  -2   1 1084.99   66.19
  -2   2   0    4.30    3.10
  -2   2   0    4.70    3.40
  -2   2   0    8.90    3.10
   2  -2   0    9.00    3.80
   2  -2   0   11.50    4.10
   2  -2   0   10.10    3.10
  -2   2   1  179.18   13.00
  -2   2   1  170.68   13.50
  -2   2   1  167.08   12.50
   2  -2  -1  170.98   12.90
   2  -2  -1  189.28   13.10
   2  -2  -1  159.88   13.60
  -2   2   2  275.97   21.50
  -2   2   2  245.88   18.30
  -2   2   2  246.58   17.50
   2  -2  -2  261.27   18.00
   2  -2  -2  270.87   18.60
   2  -2  -2  277.57   20.80
  -2   2   3  184.68   17.30
  -2   2   3  180.18   15.10
  -2   2   3  209.28   21.20
   2  -2  -3  216.38   15.50
   2  -2  -3  203.88   18.00
   2  -2  -3  221.08   22.20
   2  -2  -3  217.38   15.40
  -2   2   4   50.69   16.30
  -2   2   4   31.80    8.20
  -2   2   4   16.10   11.90
  -2   2   4   24.90    6.10
   2  -2  -4   27.40    6.30
  -2   2   5  191.08   17.20
  -2   2   5  209.28   23.80
  -2   2   5  199.38   19.40
  -2   2   5  204.38   26.20
   2  -2  -5  224.88   21.40
   2  -2  -5  182.58   17.20
  -2   2   6   17.10   14.30
  -2   2   6   30.20   18.00
  -2   2   6   27.90    8.40
  -2   2   6   24.70   11.40
   2  -2  -6   28.30    8.50
  -2   2   7  180.78   19.20
  -2   2   7  178.88   21.70
  -2   2   7  248.18   30.10
  -2   2   7  140.09   28.80
   2  -2  -7  219.08   23.70
   2  -2  -7  218.68   19.70
  -2   2   8  816.62   69.59
  -2   2   8  863.01   63.39
  -2   2   8  757.32   54.39
  -2   2   8  791.32   58.29
   2  -2  -8  774.42   57.39
   2  -2  -8  723.23   53.09
  -2   2   9   20.20   24.00
  -2   2   9   50.29   28.50
  -2   2   9   43.60   14.50
  -2   2   9   31.20   19.00
   2  -2  -9   23.20   17.90
   2  -2  -9   43.90   12.90
  -2   2  10   76.89   35.90
  -2   2  10   80.89   27.60
  -2   2  10   42.60   20.90
  -2   2  10   65.49   17.10
   2  -2 -10   80.89   15.30
   2  -2 -10   53.19   18.90
  -2   2  11   29.40   35.20
  -2   2  11   39.90   20.50
  -2   2  11   -9.80   23.30
  -2   2  11   -3.90   14.10
   2  -2 -11   -2.60   16.40
   2  -2 -11   10.10   12.30
  -2   2  12    8.00   16.80
  -2   2  12   35.40   15.00
  -2   2  12   18.70   34.70
   2  -2 -12   26.90   12.10
   2  -2 -12   46.70   18.80
  -2   2  13   42.50   34.00
  -2   2  13   69.49   17.90
   2  -2 -13   95.59   21.60
  -2   2  14    2.10   32.50
  -2   2  14    7.90   14.20
   2  -2 -14    9.20   14.50
  -2   2  15   11.00   32.90
  -2   2  15    6.70   14.60
   2  -2 -15    2.40   15.80
  -3   1 -14   19.00   14.90
  -3   1 -14  -10.90   19.60
   3  -1  14    2.20   20.10
  -3   1 -13  518.65   45.00
  -3   1 -13  505.75   58.39
   3  -1  13  448.06   50.49
  -3   1 -12   76.79   19.20
  -3   1 -12   51.49   26.70
   3  -1  12   50.49   23.30
   3  -1  12   58.69   25.90
  -3   1 -11   51.19   23.90
  -3   1 -11   44.20   17.10
  -3   1 -11    5.10   18.40
   3  -1  11   15.90   21.00
   3  -1  11   66.89   30.60
   3  -1  11   40.20   23.70
  -3   1 -10   36.50   19.50
  -3   1 -10   36.30   16.60
  -3   1 -10   72.49   25.70
   3  -1  10   53.49   29.20
   3  -1  10   45.50   23.30
   3  -1  10   52.99   22.70
  -3   1  -9 1959.70  135.49
  -3   1  -9 1985.50  131.49
  -3   1  -9 2076.39  130.39
   3  -1   9 1937.31  131.09
   3  -1   9 1916.51  132.89
   3  -1   9 1890.91  136.89
  -3   1  -8 3759.02  242.78
  -3   1  -8 4069.49  246.48
  -3   1  -8 3991.60  241.88
   3  -1   8 3696.83  247.18
   3  -1   8 3569.34  241.18
   3  -1   8 4063.49  245.08
  -3   1  -7 1042.70   75.59
  -3   1  -7 1084.69   71.79
  -3   1  -7 1076.59   76.99
   3  -1   7  964.70   72.29
   3  -1   7 1067.29   77.59
   3  -1   7 1054.89   78.59
  -3   1  -6  758.22   58.49
  -3   1  -6  811.92   59.29
  -3   1  -6  781.92   54.79
   3  -1   6  767.02   60.29
   3  -1   6  831.62   60.69
   3  -1   6  734.23   55.99
  -3   1  -5   10.40   12.80
  -3   1  -5   14.70    8.90
   3  -1   5   17.40   15.70
   3  -1   5   21.20   10.80
   3  -1   5    9.50   11.10
  -3   1  -4 1390.66   90.79
  -3   1  -4 1463.05   94.19
  -3   1  -4 1417.66   94.59
   3  -1   4 1535.05   95.69
   3  -1   4 1380.56   91.09
   3  -1   4 1433.56   94.69
  -3   1  -3   13.50    8.60
  -3   1  -3   21.20   12.70
  -3   1  -3    2.30    9.90
   3  -1   3    6.80   12.10
   3  -1   3  -11.10   11.40
   3  -1   3    5.10    9.00
  -3   1  -2 2171.58  137.99
  -3   1  -2 2322.77  139.09
  -3   1  -2 2278.77  141.29
   3  -1   2 2195.58  138.99
  -3   1  -1  445.06   33.80
  -3   1  -1  416.96   29.70
  -3   1  -1  431.76   30.30
   3  -1   1  451.15   34.40
   3  -1   1  409.26   29.50
   3  -1   1  466.55   30.70
  -3   1   0 1913.81  115.29
  -3   1   0 1742.03  113.59
   3  -1   0 1918.41  113.89
   3  -1   0 1791.82  113.69
   3  -1   0 1893.51  115.69
  -3   1   1 1390.26   86.29
  -3   1   1 1355.96   86.49
  -3   1   1 1509.95   86.69
   3  -1  -1 1365.46   86.39
   3  -1  -1 1328.07   86.19
  -3   1   2   98.29   13.30
  -3   1   2   79.99   11.10
  -3   1   2  102.29    9.60
   3  -1  -2   92.59   11.00
   3  -1  -2   94.79   11.60
   3  -1  -2   98.39   13.00
  -3   1   3  658.13   39.50
  -3   1   3  593.94   42.30
  -3   1   3  622.34   44.50
  -3   1   3  592.04   41.20
   3  -1  -3  638.54   44.90
   3  -1  -3  652.83   40.20
  -3   1   4    9.70    7.30
  -3   1   4    5.80   11.40
  -3   1   4   10.90   12.00
   3  -1  -4   23.70    7.80
  -3   1   5   34.30   12.80
  -3   1   5   32.30    8.10
  -3   1   5   28.50   14.60
  -3   1   5   43.00    5.80
   3  -1  -5   41.90   10.10
  -3   1   6 1098.89   68.29
  -3   1   6  998.90   75.39
  -3   1   6  927.21   71.89
  -3   1   6 1077.89   65.09
  -3   1   7  -15.10   14.20
  -3   1   7    9.40   10.20
  -3   1   7    1.40    6.70
  -3   1   7   34.00   20.20
   3  -1  -7    3.60   11.40
  -3   1   8   -7.90   24.40
  -3   1   8   12.50   13.20
  -3   1   8   -1.90   17.60
  -3   1   8   17.50    8.80
   3  -1  -8   21.70   14.20
  -3   1   9  247.88   29.80
  -3   1   9  240.38   24.30
  -3   1   9  241.48   42.80
  -3   1   9  247.28   35.20
   3  -1  -9  189.28   26.30
  -3   1  10   78.89   15.30
  -3   1  10  147.69   35.70
  -3   1  10   55.29   25.80
  -3   1  10  120.49   22.80
   3  -1 -10   69.09   18.10
  -3   1  11   18.00   12.70
  -3   1  11   71.49   30.20
  -3   1  11   37.90   20.40
  -3   1  11    7.40   29.50
   3  -1 -11   38.10   18.90
  -3   1  12   76.19   16.40
  -3   1  12   89.29   35.10
  -3   1  12  172.18   26.40
   3  -1 -12  114.99   23.20
  -3   1  13   98.99   17.20
  -3   1  13   23.70   32.60
  -3   1  13  146.29   27.50
   3  -1 -13   68.89   20.90
  -3   1  14   14.10   35.60
  -3   1  14   14.20   13.00
   3  -1 -14    4.50   15.10
  -3   1  15  211.48   46.80
  -3   1  15  127.09   21.00
   3  -1 -15  185.58   28.40
  -4   0 -14   59.99   18.40
  -4   0 -14   23.10   25.70
   4   0  14    6.80   23.60
  -4   0 -13  384.36   50.19
  -4   0 -13  398.06   40.80
   4   0  13  378.36   46.90
  -4   0 -12 1202.38   97.09
  -4   0 -12 1415.26   92.49
   4   0  12 1335.67   96.09
   4   0  12 1115.49   95.99
  -4   0 -11   23.60   22.00
  -4   0 -11   -8.30   15.40
   4   0  11   -5.60   19.40
   4   0  11   43.00   24.50
  -4   0 -10   10.40   20.20
  -4   0 -10   31.90   22.80
  -4   0 -10   50.29   20.20
   4   0  10   86.49   32.80
   4   0  10    8.10   22.20
   4   0  10   41.20   22.70
  -4   0  -9  111.59   26.30
  -4   0  -9  161.18   25.00
  -4   0  -9  102.79   27.30
   4   0   9  120.19   28.40
   4   0   9  105.39   26.50
   4   0   9  130.29   32.30
  -4   0  -8 2016.00  136.79
  -4   0  -8 2009.90  131.09
  -4   0  -8 2091.39  135.39
   4   0   8 2073.29  136.69
   4   0   8 1889.51  131.69
   4   0   8 1967.60  137.79
  -4   0  -7   40.90   18.70
  -4   0  -7  119.79   19.60
  -4   0  -7   89.49   22.20
   4   0   7   41.20   19.20
   4   0   7   98.89   21.20
   4   0   7   61.39   22.60
  -4   0  -6  368.26   31.00
  -4   0  -6  327.07   37.30
  -4   0  -6  407.36   39.70
   4   0   6  318.77   36.70
   4   0   6  416.66   35.30
   4   0   6  369.26   38.40
  -4   0  -5  808.42   51.69
  -4   0  -5  695.33   56.59
  -4   0  -5  700.63   55.39
   4   0   5  749.53   58.49
   4   0   5  633.94   54.49
   4   0   5  768.02   52.19
  -4   0  -4 3037.20  183.78
  -4   0  -4 3000.40  186.28
  -4   0  -4 2951.60  187.58
   4   0   4 2940.81  183.98
   4   0   4 2914.31  186.38
  -4   0  -3  995.80   66.59
  -4   0  -3  979.50   71.49
  -4   0  -3 1116.79   69.09
   4   0   3 1021.30   68.59
   4   0   3  995.20   66.99
   4   0   3 1074.49   72.59
  -4   0  -1  747.93   49.70
  -4   0  -1  778.72   54.49
  -4   0  -1  812.42   50.69
   4   0   1  720.93   49.80
   4   0   1  750.12   49.99
  -4   0   0  178.78   19.80
  -4   0   0  169.48   17.30
  -4   0   0  149.79   14.70
   4   0   0  161.88   16.30
   4   0   0  130.29   14.90
  -4   0   1 2695.63  161.98
  -4   0   1 2524.85  159.98
   4   0  -1 2405.36  159.88
   4   0  -1 2876.21  164.68
   4   0  -1 2636.84  160.78
  -4   0   3 1114.29   77.09
  -4   0   3 1207.68   74.49
  -4   0   3 1200.68   75.69
  -4   0   3 1265.37   76.99
   4   0  -3 1259.67   74.59
   4   0  -3 1131.29   77.29
   4   0  -3 1196.48   76.49
  -4   0   4  873.71   55.39
  -4   0   4  811.92   51.09
  -4   0   4  832.02   53.99
  -4   0   4  799.42   56.49
  -4   0   4  833.02   56.39
  -4   0   5 1959.10  119.19
  -4   0   5 1831.52  117.19
  -4   0   5 1822.32  121.39
  -4   0   5 1897.71  120.49
  -4   0   6   90.09   12.50
  -4   0   6   83.59   17.90
  -4   0   6   91.29   20.00
   4   0  -6   99.59   13.80
  -4   0   7   94.89   15.00
  -4   0   7   75.69   20.00
  -4   0   7   91.99   23.20
   4   0  -7  121.29   17.00
  -4   0   8  939.01   79.99
  -4   0   8  977.70   77.29
  -4   0   8 1084.89   71.59
   4   0  -8 1171.38   73.59
  -4   0   9  524.15   56.39
  -4   0   9  544.05   43.80
  -4   0   9  578.94   54.89
   4   0  -9  495.75   44.30
  -4   0  10  319.57   31.70
  -4   0  10  221.18   22.60
  -4   0  10  236.08   42.20
  -4   0  10  217.68   36.30
   4   0 -10  283.07   31.00
  -4   0  11  146.99   17.60
  -4   0  11  217.78   36.60
  -4   0  11  167.88   41.90
  -4   0  11  213.88   29.20
   4   0 -11  193.88   27.00
  -4   0  12   75.99   35.60
  -4   0  12   10.00    9.90
  -4   0  12   30.20   17.90
   4   0 -12   19.10   17.00
  -4   0  13   86.19   38.50
  -4   0  13  168.88   26.50
  -4   0  13   78.69   13.30
   4   0 -13   38.50   16.70
  -4   0  14  -10.00   33.00
  -4   0  14   42.20   11.50
   4   0 -14   66.49   19.70
  -4   0  15  223.28   47.60
   4   0 -15  274.37   33.50
  -5  -1 -14   12.20   23.10
  -5  -1 -14   48.60   19.20
   5   1  14   17.80   25.80
  -5  -1 -13  645.14   54.19
  -5  -1 -13  450.55   59.59
   5   1  13  642.74   65.59
  -5  -1 -12  405.06   51.19
  -5  -1 -12  369.66   41.80
   5   1  12  370.86   46.70
  -5  -1 -11   -4.00   19.30
  -5  -1 -11    9.20   17.70
   5   1  11   21.10   24.60
   5   1  11   -9.60   20.90
  -5  -1 -10  264.97   34.00
  -5  -1 -10  260.17   36.40
  -5  -1 -10  249.28   37.30
   5   1  10  278.47   45.80
   5   1  10  237.28   37.60
   5   1  10  325.57   40.30
  -5  -1  -9  -13.80   22.20
  -5  -1  -9  -15.80   16.60
  -5  -1  -9   12.60   22.30
   5   1   9   -1.50   20.20
   5   1   9   14.90   23.70
   5   1   9   16.80   25.40
  -5  -1  -8  246.88   34.40
  -5  -1  -8  195.68   34.10
  -5  -1  -8  188.58   25.70
   5   1   8  211.98   32.10
   5   1   8  113.09   31.10
   5   1   8  266.07   35.70
  -5  -1  -7   60.09   15.60
  -5  -1  -7   22.00   18.60
  -5  -1  -7   63.89   20.10
   5   1   7   36.90   18.60
   5   1   7   41.10   21.10
   5   1   7   20.40   23.60
  -5  -1  -6  556.44   41.90
  -5  -1  -6  554.74   47.20
  -5  -1  -6  511.25   48.20
   5   1   6  469.85   45.50
   5   1   6  517.95   49.50
   5   1   6  505.85   44.20
  -5  -1  -5  158.08   19.70
  -5  -1  -5  144.99   25.90
  -5  -1  -5  185.78   24.30
   5   1   5  193.38   22.10
   5   1   5  227.28   30.60
   5   1   5  167.88   25.40
  -5  -1  -4   79.09   14.10
  -5  -1  -4   82.89   17.30
  -5  -1  -4   92.69   20.30
   5   1   4   55.09   15.20
   5   1   4  115.29   22.90
   5   1   4   72.09   14.50
  -5  -1  -3  445.46   31.00
  -5  -1  -3  370.46   31.90
  -5  -1  -3  407.16   37.80
   5   1   3  402.46   31.60
   5   1   3  371.96   31.70
  -5  -1  -2  452.05   39.40
  -5  -1  -2  443.36   32.10
  -5  -1  -2  441.66   32.10
   5   1   2  422.46   32.00
   5   1   2  402.06   31.90
  -5  -1  -1  158.78   22.00
  -5  -1  -1  152.88   16.10
  -5  -1  -1  174.88   18.10
   5   1   1  168.48   17.10
   5   1   1  175.18   18.20
   5   1   1  210.18   24.80
  -5  -1   0  117.79   12.50
  -5  -1   0  100.49   13.60
  -5  -1   0  106.89   20.00
   5   1   0   67.19   14.70
   5   1   0  132.49   13.40
   5   1   0  124.19   14.10
  -5  -1   1  208.58   20.20
  -5  -1   1  243.28   23.70
  -5  -1   1  238.98   19.40
   5   1  -1  238.88   19.30
   5   1  -1  217.68   24.90
   5   1  -1  225.98   21.20
  -5  -1   2   22.20    9.00
  -5  -1   2   22.10   10.20
  -5  -1   2   18.70    8.70
   5   1  -2   28.90    9.50
   5   1  -2   38.50    9.90
   5   1  -2   24.90    8.70
  -5  -1   3  147.19   14.60
  -5  -1   3  123.39   15.30
  -5  -1   3  149.79   16.30
   5   1  -3  144.69   13.80
   5   1  -3  118.79   16.20
   5   1  -3  168.68   17.00
  -5  -1   4 1399.26   86.49
  -5  -1   4 1316.37   82.59
  -5  -1   4 1313.67   85.89
  -5  -1   4 1370.86   84.89
  -5  -1   4 1274.47   86.49
  -5  -1   5   21.40    8.50
  -5  -1   5    1.20   11.40
  -5  -1   5   15.90    9.70
  -5  -1   5    4.00   13.90
  -5  -1   6   -2.50    9.10
  -5  -1   6  -15.60   12.70
  -5  -1   6  -10.70   13.40
  -5  -1   7  134.19   26.50
  -5  -1   7  121.49   16.10
  -5  -1   7  124.39   19.30
  -5  -1   7   87.69   20.60
  -5  -1   8   82.89   24.80
  -5  -1   8   86.79   19.50
  -5  -1   8   75.39   24.90
  -5  -1   8   89.79   14.80
   5   1  -8   98.79   16.60
  -5  -1   9   73.19   16.90
  -5  -1   9   57.89   20.40
  -5  -1   9  106.49   32.90
  -5  -1   9   84.49   24.90
   5   1  -9  101.79   18.90
  -5  -1  10  191.68   26.40
  -5  -1  10  227.58   38.10
  -5  -1  10  210.58   41.90
   5   1 -10  229.58   29.00
  -5  -1  11 1303.17   86.49
  -5  -1  11 1280.57   97.59
  -5  -1  11 1082.69   97.19
   5   1 -11 1201.88   86.79
  -5  -1  12  149.79   25.20
  -5  -1  12   93.99   38.50
   5   1 -12  113.59   23.60
  -5  -1  13   60.89   20.30
  -5  -1  13  -11.20   30.80
   5   1 -13   38.90   18.00
  -5  -1  14   66.99   38.70
   5   1 -14   22.20   17.60
  -5  -1  15   73.79   39.40
   5   1 -15  106.79   22.80
  -6  -2 -14   52.99   20.30
  -6  -2 -14   13.90   26.70
  -6  -2 -13    4.20   14.70
  -6  -2 -13  -13.00   18.90
   6   2  13  -12.70   23.40
  -6  -2 -12   15.50   18.70
  -6  -2 -12    8.60   24.10
   6   2  12   27.50   25.80
  -6  -2 -11  139.39   32.80
  -6  -2 -11  194.08   30.70
   6   2  11  156.28   32.30
  -6  -2 -10   -6.10   22.60
  -6  -2 -10    0.70   18.60
  -6  -2 -10   25.30   26.00
   6   2  10   37.00   26.50
   6   2  10   13.20   26.50
   6   2  10    6.20   22.20
  -6  -2  -9   18.70   19.30
  -6  -2  -9   29.00   22.40
  -6  -2  -9   60.59   25.30
   6   2   9   33.10   30.40
   6   2   9   20.10   25.70
  -6  -2  -8  150.38   30.60
  -6  -2  -8  109.29   23.00
  -6  -2  -8  130.59   28.40
   6   2   8  136.59   27.90
   6   2   8  137.79   31.80
   6   2   8  159.98   32.70
  -6  -2  -7  289.47   31.20
  -6  -2  -7  282.67   37.20
  -6  -2  -7  255.27   36.20
   6   2   7  277.57   33.80
   6   2   7  331.07   41.60
   6   2   7  233.08   35.80
  -6  -2  -6   26.00   19.70
  -6  -2  -6   29.80   21.00
  -6  -2  -6   33.10   14.50
   6   2   6   30.30   21.20
   6   2   6   45.60   19.70
   6   2   6   14.50   19.60
  -6  -2  -5  576.24   45.90
  -6  -2  -5  560.54   42.60
  -6  -2  -5  547.85   51.99
   6   2   5  556.74   44.50
  -6  -2  -4  994.40   66.99
  -6  -2  -4  942.21   71.79
  -6  -2  -4  934.61   64.29
   6   2   4  921.51   66.19
   6   2   4  947.71   65.29
   6   2   4  935.01   71.99
  -6  -2  -3  430.36   35.70
  -6  -2  -3  379.26   42.20
  -6  -2  -3  483.35   35.60
   6   2   3  409.26   35.00
   6   2   3  435.56   35.80
   6   2   3  516.45   44.30
  -6  -2  -2  365.16   37.70
  -6  -2  -2  399.96   29.60
  -6  -2  -2  397.96   29.90
   6   2   2  370.46   29.90
   6   2   2  284.07   32.40
   6   2   2  384.26   29.40
  -6  -2  -1   -4.10    6.70
  -6  -2  -1    3.40   12.10
  -6  -2  -1    7.00    9.50
   6   2   1    5.90    8.60
   6   2   1   10.20    8.50
   6   2   1    7.40   11.50
  -6  -2   0  198.28   35.80
  -6  -2   0  247.58   21.10
  -6  -2   0  209.28   18.20
   6   2   0  235.08   19.10
   6   2   0  222.88   24.50
   6   2   0  203.78   20.50
  -6  -2   1  333.47   25.80
  -6  -2   1  311.87   23.30
  -6  -2   1  337.27   31.10
   6   2  -1  305.17   25.60
   6   2  -1  286.77   23.00
   6   2  -1  405.26   43.20
  -6  -2   2    2.20   10.10
  -6  -2   2    8.40    9.50
  -6  -2   2   16.10    8.10
   6   2  -2   -5.80    8.60
   6   2  -2   14.80    9.30
   6   2  -2    2.10    7.30
  -6  -2   3  295.77   26.20
  -6  -2   3  317.17   27.00
  -6  -2   3  310.67   24.80
   6   2  -3  311.37   24.60
   6   2  -3  290.77   24.90
   6   2  -3  285.17   25.50
  -6  -2   4  793.92   53.19
  -6  -2   4  713.73   52.09
  -6  -2   4  778.72   50.89
   6   2  -4  753.72   49.00
   6   2  -4  780.82   52.99
  -6  -2   5  183.88   21.50
  -6  -2   5  209.38   22.60
  -6  -2   5  192.38   23.40
  -6  -2   5  188.18   16.40
  -6  -2   5  174.28   22.30
  -6  -2   6 1170.48   71.29
  -6  -2   6 1019.60   79.29
  -6  -2   6 1015.30   72.49
  -6  -2   6 1062.59   74.99
  -6  -2   7 1039.60   79.59
  -6  -2   7  971.50   76.39
  -6  -2   7 1155.88   72.39
  -6  -2   7 1130.09   74.79
  -6  -2   8   78.39   18.50
  -6  -2   8   54.59   23.00
  -6  -2   8  106.29   16.20
  -6  -2   8   64.49   26.30
  -6  -2   9   32.50   18.00
  -6  -2   9   37.00   14.30
  -6  -2   9   66.39   29.30
  -6  -2   9   41.00   24.00
  -6  -2  10   32.30   30.50
  -6  -2  10   21.60   19.40
  -6  -2  10   19.30   15.40
  -6  -2  10   31.30   23.40
  -6  -2  11  367.56   51.99
  -6  -2  11  368.56   36.90
  -6  -2  11  340.77   38.80
  -6  -2  11  372.56   47.10
  -6  -2  12   99.09   36.30
  -6  -2  12   69.99   22.90
  -6  -2  12   97.79   21.20
  -6  -2  13   66.99   22.80
  -6  -2  13   92.99   33.10
  -6  -2  13   23.50   35.40
  -6  -2  14   19.00   34.80
  -6  -2  14   12.20   19.40
  -6  -2  15  -19.80   18.20
  -6  -2  15   -9.80   35.10
  -7  -3 -13   46.30   21.80
  -7  -3 -13   17.60   25.70
   7   3  13   13.10   26.70
  -7  -3 -12   63.99   22.10
  -7  -3 -12   96.99   30.20
   7   3  12   62.89   29.80
  -7  -3 -11   14.40   21.10
  -7  -3 -11   39.90   21.00
   7   3  11   -2.60   23.30
  -7  -3 -10   85.39   29.70
  -7  -3 -10   50.99   20.90
  -7  -3 -10   74.59   28.50
   7   3  10  -10.70   27.00
   7   3  10   76.69   32.40
  -7  -3  -9  712.73   99.99
  -7  -3  -9  647.64   60.69
  -7  -3  -9  618.04   54.49
   7   3   9  557.24   60.89
   7   3   9  682.13   67.39
  -7  -3  -8  470.35   49.70
  -7  -3  -8  469.95   43.50
  -7  -3  -8  413.96   49.30
   7   3   8  400.26   49.90
   7   3   8  387.76   48.00
  -7  -3  -7   -3.00   20.50
  -7  -3  -7   12.70   18.20
  -7  -3  -7   35.50   16.40
   7   3   7   19.90   24.40
   7   3   7    2.90   21.40
   7   3   7   13.30   21.30
  -7  -3  -6  -16.80   14.60
  -7  -3  -6  -36.40   35.20
  -7  -3  -6   23.30   19.60
   7   3   6  -14.40   19.40
   7   3   6    0.90   17.40
   7   3   6   36.10   23.10
  -7  -3  -5 1097.19   77.49
  -7  -3  -5 1135.79   80.69
  -7  -3  -5 1178.38   88.69
   7   3   5 1172.38   88.39
   7   3   5 1113.29   80.49
   7   3   5 1171.28   80.49
  -7  -3  -4  207.18   24.20
  -7  -3  -4  206.18   29.40
  -7  -3  -4  262.67   28.30
   7   3   4  311.07   37.60
   7   3   4  251.27   27.30
   7   3   4  202.68   25.30
  -7  -3  -3  204.08   22.40
  -7  -3  -3  222.28   24.60
  -7  -3  -3  235.68   33.00
   7   3   3  287.97   44.40
   7   3   3  190.08   24.20
   7   3   3  191.98   22.80
  -7  -3  -2   96.49   15.30
  -7  -3  -2  148.69   24.30
  -7  -3  -2  117.69   17.10
   7   3   2  146.29   34.40
   7   3   2  112.29   15.70
   7   3   2   97.99   16.00
  -7  -3  -1  671.03   44.80
  -7  -3  -1  723.43   48.20
  -7  -3  -1  644.34   54.09
   7   3   1  584.74   52.29
   7   3   1  625.24   47.10
   7   3   1  675.73   45.50
  -7  -3   0 1096.29   66.49
  -7  -3   0 1069.39   69.79
  -7  -3   0  969.80   74.79
   7   3   0 1000.20   73.39
   7   3   0 1054.49   66.99
  -7  -3   1   31.90   11.50
  -7  -3   1   34.80    8.50
   7   3  -1   46.00    8.90
   7   3  -1   36.80   11.80
  -7  -3   2   23.40   11.60
  -7  -3   2   27.80    8.70
  -7  -3   2   17.10   13.70
   7   3  -2   11.30    9.40
   7   3  -2    2.20   10.60
   7   3  -2   12.00    8.00
  -7  -3   3   44.60   12.70
  -7  -3   3   22.70   10.10
  -7  -3   3   11.50   12.00
   7   3  -3   21.90   12.10
   7   3  -3   29.50   10.90
   7   3  -3   33.50   10.70
  -7  -3   4   42.30   12.00
  -7  -3   4   41.20   12.50
  -7  -3   4   58.69   13.60
  -7  -3   4   43.60   12.70
   7   3  -4   35.50   11.60
   7   3  -4   54.69    9.80
  -7  -3   5   77.69   12.30
  -7  -3   5   85.89   14.30
  -7  -3   5   59.79   14.30
  -7  -3   5  100.59   17.50
  -7  -3   5   81.09   16.80
   7   3  -5   90.29   16.00
  -7  -3   6   57.79   14.90
  -7  -3   6   67.29   13.00
  -7  -3   6   84.99   18.90
  -7  -3   7 1006.40   74.79
  -7  -3   7 1027.40   68.59
  -7  -3   7 1004.50   70.69
  -7  -3   7 1033.30   75.79
  -7  -3   8   22.70   20.50
  -7  -3   8    0.20   10.90
  -7  -3   8   31.80   14.90
  -7  -3   8   -6.30   21.00
  -7  -3   9  293.97   27.80
  -7  -3   9  209.58   37.70
  -7  -3   9  170.98   31.00
  -7  -3   9  199.38   27.80
  -7  -3  10    2.30   13.90
  -7  -3  10   29.50   27.90
  -7  -3  10   27.30   25.20
  -7  -3  10   -1.80   17.10
  -7  -3  11   39.60   24.90
  -7  -3  11   -1.50   15.60
  -7  -3  11   27.80   29.50
  -7  -3  12   -9.00   29.90
  -7  -3  12   38.40   16.60
  -7  -3  12    9.30   18.60
  -7  -3  13  -15.70   17.20
  -7  -3  13   21.80   32.50
  -7  -3  14  -28.30   18.10
  -7  -3  14  -16.60   31.90
  -8  -4 -13  110.69   31.70
  -8  -4 -13  135.89   30.20
   8   4  13  110.49   33.70
  -8  -4 -12   40.70   27.40
  -8  -4 -12   66.29   24.90
   8   4  12   75.19   30.10
  -8  -4 -11   68.89   21.90
  -8  -4 -11   70.69   27.10
   8   4  11   11.50   26.20
  -8  -4 -10  225.48   32.30
  -8  -4 -10  166.38   43.50
  -8  -4 -10  173.08   32.20
   8   4  10  147.49   34.20
   8   4  10  213.18   39.50
  -8  -4  -9  863.91   83.29
  -8  -4  -9  998.80   73.89
  -8  -4  -9  911.81   77.09
   8   4   9  988.60   82.79
   8   4   9  981.80   83.99
  -8  -4  -8   79.09   21.70
  -8  -4  -8   95.89   31.60
  -8  -4  -8  128.49   29.20
   8   4   8   68.99   26.30
   8   4   8  154.48   34.00
   8   4   8   96.89   28.40
  -8  -4  -7   35.80   23.30
  -8  -4  -7  -21.10   24.10
  -8  -4  -7    5.80   15.40
   8   4   7   47.40   29.10
   8   4   7  -14.70   23.00
  -8  -4  -6    3.80   17.90
  -8  -4  -6   35.30   24.20
  -8  -4  -6   -3.30   14.50
   8   4   6  -18.60   19.80
   8   4   6   20.50   20.80
   8   4   6   12.60   20.80
  -8  -4  -5   19.70   24.00
  -8  -4  -5   29.30   19.00
   8   4   5   39.70   18.10
   8   4   5   43.10   18.90
   8   4   5   -1.60   18.50
  -8  -4  -4  117.89   20.90
  -8  -4  -4  168.68   32.30
  -8  -4  -4  127.69   22.60
   8   4   4  135.79   35.90
   8   4   4  127.59   22.40
   8   4   4  109.89   21.00
  -8  -4  -3   27.30   14.10
  -8  -4  -3   25.20   13.20
  -8  -4  -3   26.40   33.70
   8   4   3   42.10   13.70
   8   4   3    3.20   16.40
   8   4   3   36.10   15.30
  -8  -4  -2  712.73   50.39
  -8  -4  -2  662.13   58.89
  -8  -4  -2  643.94   47.70
   8   4   2  668.43   47.20
   8   4   2  705.53   57.49
   8   4   2  648.64   49.60
  -8  -4  -1  474.85   37.10
  -8  -4  -1  440.26   32.20
   8   4   1  436.16   42.50
   8   4   1  390.26   32.00
   8   4   1  444.96   36.00
  -8  -4   0  397.16   40.70
  -8  -4   0  395.66   28.50
  -8  -4   0  435.76   33.80
   8   4   0  399.16   28.90
   8   4   0  375.06   33.20
   8   4   0  354.56   37.60
  -8  -4   1  539.45   47.20
  -8  -4   1  532.95   35.50
  -8  -4   1  571.44   40.90
   8   4  -1  495.15   41.30
   8   4  -1  507.85   35.80
  -8  -4   2   19.40    8.30
  -8  -4   2    4.10   13.90
  -8  -4   2    7.40   12.10
   8   4  -2    6.00   11.00
   8   4  -2    4.10   11.60
   8   4  -2   -0.70    8.10
  -8  -4   3  979.40   60.69
  -8  -4   3  823.92   55.89
  -8  -4   3  740.93   61.69
  -8  -4   3  850.41   55.99
   8   4  -3  849.52   58.89
   8   4  -3  858.71   59.09
  -8  -4   4   32.80   12.60
  -8  -4   4   44.00   12.40
  -8  -4   4   47.20   14.90
  -8  -4   4   48.60   12.90
   8   4  -4   49.99   13.00
   8   4  -4   45.90   11.30
  -8  -4   5  440.96   36.90
  -8  -4   5  476.65   38.80
  -8  -4   5  406.26   37.80
  -8  -4   5  444.96   36.40
   8   4  -5  447.26   31.80
   8   4  -5  451.25   37.50
  -8  -4   6   85.59   20.30
  -8  -4   6   85.59   15.40
  -8  -4   6  105.19   21.00
  -8  -4   6   92.29   19.30
  -8  -4   6   97.89   13.20
  -8  -4   7   25.20   12.70
  -8  -4   7   14.00   19.50
  -8  -4   7   35.60   16.60
  -8  -4   7   11.80   19.00
  -8  -4   8  162.88   24.90
  -8  -4   8  135.89   29.80
  -8  -4   8  149.88   29.00
  -8  -4   8  170.28   21.60
  -8  -4   9   55.29   19.20
  -8  -4   9   60.29   24.70
  -8  -4   9   92.99   18.50
  -8  -4   9   82.19   28.00
  -8  -4  10   82.89   25.40
  -8  -4  10   74.69   17.80
  -8  -4  10   14.90   26.80
  -8  -4  10   46.90   20.80
  -8  -4  11  -38.50   24.30
  -8  -4  11    6.60   13.10
  -8  -4  11    3.00   18.10
  -8  -4  11   32.20   25.50
  -8  -4  12   34.60   23.60
  -8  -4  12   21.50   15.20
  -8  -4  12  -10.70   29.30
  -8  -4  13   14.00   20.40
  -8  -4  13    9.50   28.60
  -8  -4  14   39.40   22.60
  -8  -4  14   58.79   38.20
  -9  -5 -12   59.89   25.50
  -9  -5 -12  104.99   28.00
   9   5  12   74.29   33.50
  -9  -5 -11   -5.00   22.70
  -9  -5 -11   -7.00   16.80
   9   5  11   -7.00   25.50
  -9  -5 -10   59.19   25.50
  -9  -5 -10   61.79   22.90
   9   5  10   51.49   30.20
  -9  -5  -9  125.69   25.90
  -9  -5  -9  181.38   32.80
  -9  -5  -9  177.88   38.10
   9   5   9  135.69   31.80
   9   5   9  172.18   40.20
  -9  -5  -8   42.40   28.40
  -9  -5  -8   39.40   17.90
  -9  -5  -8   58.19   23.30
   9   5   8   85.39   28.50
   9   5   8   29.00   25.80
  -9  -5  -7  163.58   35.90
  -9  -5  -7  212.78   33.00
  -9  -5  -7  226.28   45.30
   9   5   7  250.67   35.90
   9   5   7  283.27   42.80
   9   5   7  232.18   37.00
  -9  -5  -6   77.39   23.70
  -9  -5  -6   84.59   20.90
  -9  -5  -6  123.49   48.40
   9   5   6   79.39   26.60
   9   5   6  112.39   31.80
   9   5   6   74.79   24.70
  -9  -5  -5  281.37   36.00
  -9  -5  -5  301.67   42.70
  -9  -5  -5  404.56   35.70
   9   5   5  316.57   36.50
   9   5   5  406.26   50.19
   9   5   5  431.86   42.20
  -9  -5  -4  627.94   60.69
  -9  -5  -4  511.35   43.80
   9   5   4  641.74   73.69
   9   5   4  505.55   44.00
   9   5   4  492.95   45.70
  -9  -5  -3  630.94   50.29
  -9  -5  -3  795.12   78.59
  -9  -5  -3  673.93   48.60
   9   5   3  595.04   46.50
   9   5   3  547.15   49.20
  -9  -5  -2  155.48   20.10
  -9  -5  -2  140.39   26.80
  -9  -5  -2  180.68   24.20
   9   5   2  162.58   20.40
   9   5   2  155.58   23.90
   9   5   2  148.09   29.60
  -9  -5  -1   -9.10   18.50
  -9  -5  -1   10.90   10.30
  -9  -5  -1   35.30   15.80
   9   5   1    0.80   11.20
   9   5   1   10.20   15.30
   9   5   1   -0.20   17.80
  -9  -5   0   77.99   22.60
  -9  -5   0  112.99   18.70
  -9  -5   0  124.49   13.90
   9   5   0  121.19   19.90
   9   5   0  113.49   23.00
   9   5   0  136.89   14.40
  -9  -5   1  381.56   31.10
  -9  -5   1  300.77   23.10
  -9  -5   1  289.87   33.40
   9   5  -1  293.27   23.80
   9   5  -1  363.96   33.00
  -9  -5   2  106.09   19.70
  -9  -5   2   89.19   20.70
  -9  -5   2   90.79   11.60
   9   5  -2  101.59   12.60
   9   5  -2   76.59   16.80
   9   5  -2   93.39   18.10
  -9  -5   3  286.97   23.90
  -9  -5   3  267.77   23.60
  -9  -5   3  289.37   29.10
  -9  -5   3  287.67   31.00
   9   5  -3  234.18   26.10
   9   5  -3  230.88   26.70
  -9  -5   4  199.48   26.80
  -9  -5   4  230.98   22.60
  -9  -5   4  210.88   22.50
  -9  -5   4  210.08   25.90
   9   5  -4  202.98   25.10
   9   5  -4  215.48   22.60
  -9  -5   5  230.28   25.30
  -9  -5   5  271.97   27.80
  -9  -5   5  249.38   26.80
  -9  -5   5  272.77   29.50
   9   5  -5  219.68   26.70
   9   5  -5  240.68   22.50
  -9  -5   6  116.19   17.50
  -9  -5   6  100.69   21.50
  -9  -5   6  101.09   21.00
  -9  -5   6  100.39   19.40
  -9  -5   6  142.99   17.80
   9   5  -6  101.49   18.70
  -9  -5   7  267.17   31.50
  -9  -5   7  198.88   27.50
  -9  -5   7  273.57   27.50
  -9  -5   7  215.18   22.60
  -9  -5   7  248.88   32.00
  -9  -5   8   41.60   17.00
  -9  -5   8   60.09   25.00
  -9  -5   8   53.79   15.80
  -9  -5   8  106.89   26.00
  -9  -5   9   16.70   23.80
  -9  -5   9  -10.40   15.60
  -9  -5   9   20.20   13.30
  -9  -5   9   -2.00   19.40
  -9  -5  10  225.18   35.10
  -9  -5  10  221.18   30.80
  -9  -5  10  228.98   37.70
  -9  -5  11   44.70   25.20
  -9  -5  11   77.49   19.00
  -9  -5  11   28.70   19.90
  -9  -5  11   38.10   29.40
  -9  -5  12   71.39   33.00
  -9  -5  12    2.60   20.00
  -9  -5  13   23.50   20.40
  -9  -5  13   40.20   35.20
 -10  -6 -11   60.49   25.80
 -10  -6 -11   41.10   23.30
  10   6  11   16.70   27.90
 -10  -6 -10   49.40   25.30
 -10  -6 -10   32.10   18.90
  10   6  10   47.30   32.60
 -10  -6  -9   73.49   23.80
 -10  -6  -9   55.19   24.60
 -10  -6  -9  110.49   34.60
  10   6   9   67.99   28.50
  10   6   9   53.09   27.00
 -10  -6  -8   37.60   19.60
 -10  -6  -8   51.19   31.20
 -10  -6  -8   61.69   23.50
  10   6   8   82.79   32.60
  10   6   8   47.90   23.60
 -10  -6  -7    2.10   17.40
 -10  -6  -7   14.80   19.90
 -10  -6  -7   32.40   26.30
  10   6   7   37.10   30.30
  10   6   7   56.19   24.00
 -10  -6  -6  213.78   40.10
 -10  -6  -6  219.28   33.80
 -10  -6  -6  279.07   33.80
  10   6   6  224.08   34.70
  10   6   6  249.68   43.30
  10   6   6  280.17   35.30
 -10  -6  -5  -24.00   26.30
 -10  -6  -5   -5.70   15.60
 -10  -6  -5   -4.30   17.60
  10   6   5   20.20   19.00
  10   6   5    6.10   25.20
  10   6   5  -16.50   18.30
 -10  -6  -4   -9.00   16.10
 -10  -6  -4  -15.80   23.90
 -10  -6  -4    3.10   15.80
  10   6   4    7.30   32.20
  10   6   4    9.80   16.10
 -10  -6  -3  344.87   47.10
 -10  -6  -3  288.17   32.20
 -10  -6  -3  282.17   32.10
  10   6   3  301.17   30.90
  10   6   3  338.37   35.60
  10   6   3  427.36   47.30
 -10  -6  -2   98.79   31.40
 -10  -6  -2   66.89   18.70
 -10  -6  -2  111.69   17.90
  10   6   2   80.69   20.30
  10   6   2  100.59   26.90
  10   6   2  119.69   18.20
 -10  -6  -1   -5.20   21.50
 -10  -6  -1   17.10   11.40
 -10  -6  -1   18.40   16.80
  10   6   1   -0.60   17.00
  10   6   1   -3.60   20.70
  10   6   1   -7.40   11.10
 -10  -6   0  226.08   21.20
 -10  -6   0  228.88   27.60
 -10  -6   0  284.77   39.50
  10   6   0  257.17   21.20
  10   6   0  269.47   29.90
  10   6   0  200.78   30.70
 -10  -6   1   77.69   19.50
 -10  -6   1   51.59   24.30
 -10  -6   1   43.30    8.90
  10   6  -1   33.90   17.00
  10   6  -1   41.20    8.90
 -10  -6   2  239.08   19.30
 -10  -6   2  213.18   26.80
 -10  -6   2  214.38   18.80
 -10  -6   2  306.77   37.20
  10   6  -2  278.07   30.00
  10   6  -2  227.48   28.60
 -10  -6   3  421.16   30.90
 -10  -6   3  406.06   31.90
 -10  -6   3  422.86   42.70
 -10  -6   3  445.76   39.80
  10   6  -3  406.86   37.90
  10   6  -3  436.66   39.20
 -10  -6   4  174.28   25.80
 -10  -6   4  178.78   19.20
 -10  -6   4  156.98   25.40
 -10  -6   4  174.18   20.20
  10   6  -4  151.68   23.80
  10   6  -4  179.78   21.40
 -10  -6   5  105.09   20.40
 -10  -6   5   70.89   19.10
 -10  -6   5   71.69   16.20
 -10  -6   5   88.69   18.50
  10   6  -5   85.39   14.80
  10   6  -5   67.49   19.10
 -10  -6   6   74.89   18.40
 -10  -6   6   52.89   18.90
 -10  -6   6   99.29   17.90
 -10  -6   6  111.69   22.20
  10   6  -6   75.09   12.10
  10   6  -6   81.59   19.70
 -10  -6   7   87.19   17.80
 -10  -6   7  100.59   22.40
 -10  -6   7   65.89   20.00
 -10  -6   7   81.89   22.70
 -10  -6   7   54.29   14.30
 -10  -6   8   27.90   14.50
 -10  -6   8   47.00   21.50
 -10  -6   8   41.50   20.20
 -10  -6   8   32.60   18.30
 -10  -6   9   87.19   25.40
 -10  -6   9   93.59   25.70
 -10  -6   9   88.59   22.10
 -10  -6  10  304.17   36.90
 -10  -6  10  371.86   35.20
 -10  -6  10  329.07   42.00
 -10  -6  10  319.87   43.50
 -10  -6  11  291.87   43.80
 -10  -6  11  283.07   36.60
 -10  -6  11  264.47   38.60
 -10  -6  12   13.20   20.10
 -10  -6  12   27.60   30.90
 -10  -6  12   53.59   26.70
 -10  -6  13   -5.00   30.00
 -10  -6  13    8.90   20.90
 -11  -7 -10   61.19   26.30
 -11  -7 -10   31.00   19.90
  11   7  10   87.19   51.49
 -11  -7  -9   68.59   42.20
 -11  -7  -9   50.99   21.30
 -11  -7  -9   45.80   41.90
  11   7   9   43.40   28.10
  11   7   9   13.20   35.40
 -11  -7  -8   33.80   22.60
 -11  -7  -8   -4.00   27.30
 -11  -7  -8    4.70   16.20
  11   7   8  -22.50   24.60
  11   7   8   52.99   25.70
 -11  -7  -7   89.59   21.90
 -11  -7  -7  138.59   27.50
 -11  -7  -7   97.49   35.00
  11   7   7  142.79   29.30
  11   7   7   39.40   29.20
 -11  -7  -6    6.60   28.40
 -11  -7  -6   44.20   20.10
 -11  -7  -6   30.40   17.90
  11   7   6   48.90   20.80
  11   7   6   54.19   30.50
 -11  -7  -5  -18.10   27.20
 -11  -7  -5  -18.10   15.60
 -11  -7  -5    3.70   16.20
  11   7   5  -50.29   23.10
  11   7   5    1.00   23.40
  11   7   5   13.30   17.50
 -11  -7  -4   -4.80   27.60
 -11  -7  -4   -6.40   16.40
  11   7   4   21.60   16.50
  11   7   4    9.20   26.40
  11   7   4    5.20   19.40
 -11  -7  -3   86.29   32.30
 -11  -7  -3   46.40   17.90
 -11  -7  -3  107.89   22.00
  11   7   3   53.19   28.20
  11   7   3   62.39   21.80
  11   7   3   55.69   17.60
 -11  -7  -1  630.24   49.10
 -11  -7  -1  699.53   70.19
 -11  -7  -1  739.83   57.59
  11   7   1  808.42   49.20
  11   7   1  643.84   58.79
  11   7   1  779.02   67.39
 -11  -7   0   20.80    8.40
 -11  -7   0   41.70   26.80
 -11  -7   0    8.20   16.40
  11   7   0    8.40   18.70
  11   7   0   19.80    8.20
  11   7   0   11.30   20.40
 -11  -7   1  -16.60   21.10
 -11  -7   1   -7.70   14.80
  11   7  -1    2.20   15.90
  11   7  -1  -22.80   35.30
 -11  -7   2    8.90   15.80
 -11  -7   2   21.90   23.10
  11   7  -2  -14.90   16.50
  11   7  -2    4.40   16.00
 -11  -7   3   39.50   22.80
 -11  -7   3   63.39   10.50
 -11  -7   3   50.69    9.00
 -11  -7   3   57.69   20.30
  11   7  -3   31.00   16.60
  11   7  -3   49.50   20.20
 -11  -7   4   15.30   11.10
 -11  -7   4   -5.80   10.90
 -11  -7   4  -27.20   17.60
 -11  -7   4    7.40   16.80
  11   7  -4    0.80   14.00
  11   7  -4   -5.70   15.00
 -11  -7   5  154.18   19.80
 -11  -7   5  152.58   21.20
 -11  -7   5  174.78   26.50
 -11  -7   5  186.68   27.60
  11   7  -5  178.58   26.80
  11   7  -5  144.39   20.70
 -11  -7   6  707.33   56.89
 -11  -7   6  797.02   60.09
 -11  -7   6  755.32   58.79
 -11  -7   6  716.03   54.99
  11   7  -6  735.93   59.49
  11   7  -6  774.72   52.29
 -11  -7   7  164.38   24.10
 -11  -7   7  121.69   19.70
 -11  -7   7  183.48   27.10
 -11  -7   7  156.68   22.70
 -11  -7   8  -10.20   12.30
 -11  -7   8    4.70   10.10
 -11  -7   8   15.80   18.20
 -11  -7   8  -15.30   16.70
 -11  -7   8   11.90   18.60
 -11  -7   9   36.80   20.50
 -11  -7   9   25.20   20.70
 -11  -7   9   29.80   15.10
 -11  -7   9   12.40   21.00
 -11  -7  10  131.99   28.50
 -11  -7  10   82.79   19.30
 -11  -7  10  101.89   29.30
 -11  -7  10   99.79   25.10
 -11  -7  11   19.40   27.70
 -11  -7  11    9.80   20.10
 -11  -7  11   94.39   27.10
 -11  -7  12   12.30   20.40
 -11  -7  12   -6.80   27.10
 -11  -7  12   97.09   25.90
 -12  -8  -9  138.59   29.30
 -12  -8  -9   52.39   21.50
  12   8   9  108.99   31.80
  12   8   9   66.49   30.60
 -12  -8  -8  122.89   41.60
 -12  -8  -8  221.18   32.50
 -12  -8  -8  172.58   32.20
  12   8   8  194.78   39.90
 -12  -8  -7  149.59   29.30
 -12  -8  -7  199.18   29.70
 -12  -8  -7  168.78   41.90
  12   8   7  250.47   35.20
  12   8   7  175.78   38.90
 -12  -8  -6    4.90   30.20
 -12  -8  -6   17.10   19.10
 -12  -8  -6   22.70   19.40
  12   8   6   11.10   29.70
  12   8   6   42.10   20.10
 -12  -8  -5  -24.80   16.40
 -12  -8  -5   19.70   40.00
 -12  -8  -5   -1.70   16.30
  12   8   5  -28.20   24.00
  12   8   5   41.70   17.90
 -12  -8  -4   51.99   21.30
 -12  -8  -4   -6.00   48.60
 -12  -8  -4   31.00   17.40
  12   8   4   40.60   17.20
  12   8   4   73.69   29.50
 -12  -8  -3    1.80   13.40
 -12  -8  -3   37.30   29.40
 -12  -8  -3   34.00   18.90
  12   8   3    4.90   25.50
  12   8   3   33.20   22.80
  12   8   3   22.00   14.80
 -12  -8  -2   33.10   30.60
 -12  -8  -2   94.49   16.20
  12   8   2  115.89   17.70
  12   8   2   99.99   28.30
  12   8   2  111.89   26.30
 -12  -8  -1  180.78   17.30
 -12  -8  -1  147.99   26.10
 -12  -8  -1  170.78   37.10
  12   8   1  185.28   18.60
  12   8   1  168.98   33.80
  12   8   1  178.48   31.80
 -12  -8   0  148.49   26.80
 -12  -8   0  143.69   35.50
  12   8   0  100.19   27.40
  12   8   0   74.19   23.40
 -12  -8   1   75.89   28.90
 -12  -8   1   97.49   21.40
  12   8  -1   89.69   23.50
  12   8  -1   74.39   27.90
 -12  -8   2  139.19   33.50
 -12  -8   2  176.18   27.60
  12   8  -2  218.98   31.30
 -12  -8   3   12.10   22.90
 -12  -8   3   33.70   20.00
  12   8  -3   20.00   16.30
 -12  -8   4   -4.30   19.10
 -12  -8   4   -1.30    8.40
 -12  -8   4   19.50    7.60
 -12  -8   4   17.40   20.40
  12   8  -4    3.90   14.70
 -12  -8   5   60.79   21.60
 -12  -8   5   25.40   12.50
 -12  -8   5   49.00   20.00
 -12  -8   5   17.30   11.50
  12   8  -5   53.89   23.80
 -12  -8   6    8.40   18.50
 -12  -8   6   36.30   14.10
 -12  -8   6   26.80   17.70
 -12  -8   6   40.00   14.80
  12   8  -6   37.60   12.70
  12   8  -6   50.59   19.30
 -12  -8   7   33.60   15.00
 -12  -8   7   29.50   15.20
 -12  -8   7   -6.70   15.10
 -12  -8   7   22.90   19.30
  12   8  -7   18.10   15.40
 -12  -8   8   28.50   18.80
 -12  -8   8   36.80   17.50
 -12  -8   8   35.20   19.20
 -12  -8   8   28.40   13.40
 -12  -8   9   41.80   21.80
 -12  -8   9   93.59   19.90
 -12  -8   9   64.99   23.00
 -12  -8   9   94.99   23.80
 -12  -8  10  -22.80   17.70
 -12  -8  10   48.20   21.50
 -12  -8  10  -12.30   21.50
 -12  -8  11   21.00   25.20
 -12  -8  11  108.99   39.70
 -12  -8  11  -38.20   17.50
 -13  -9  -8   36.00   22.10
 -13  -9  -8   32.30   32.40
 -13  -9  -8   46.70   23.00
  13   9   8   49.40   35.50
  13   9   8  114.49   28.20
 -13  -9  -7   41.50   35.00
 -13  -9  -7   35.90   21.10
 -13  -9  -7   36.70   21.20
  13   9   7  117.39   38.30
  13   9   7   96.49   25.90
 -13  -9  -6   25.40   18.60
 -13  -9  -6    5.90   30.70
 -13  -9  -6   28.00   19.40
  13   9   6    2.60   17.60
  13   9   6  -24.60   25.70
 -13  -9  -5  119.79   24.20
 -13  -9  -5   49.40   33.10
 -13  -9  -5   87.39   21.90
  13   9   5  143.99   24.40
  13   9   5   79.59   31.10
 -13  -9  -4    7.90   19.10
 -13  -9  -4  -17.90   27.80
  13   9   4   -8.20   15.40
  13   9   4  -34.70   51.09
 -13  -9  -3    5.90   12.20
 -13  -9  -3   66.69   33.00
 -13  -9  -3   -4.20   17.40
  13   9   3  -20.80   13.50
  13   9   3   33.40   27.30
 -13  -9  -2   37.70   30.40
 -13  -9  -2   21.30   17.40
  13   9   2   13.70   25.20
  13   9   2   11.60   10.90
 -13  -9  -1   32.70   28.40
 -13  -9  -1   11.90   17.40
  13   9   1   44.40   25.10
 -13  -9   0   34.60   18.80
 -13  -9   0   29.70   27.50
  13   9   0   44.80   22.10
  13   9   0   32.90   23.50
 -13  -9   1   12.70   17.10
 -13  -9   1   48.90   27.60
  13   9  -1  -22.50   19.80
  13   9  -1  -13.10   17.90
 -13  -9   2   91.69   27.40
 -13  -9   2   41.40   31.90
  13   9  -2   15.20   19.30
  13   9  -2  -16.50   17.70
 -13  -9   3  -15.70   20.50
  13   9  -3   30.80   17.20
  13   9  -3   34.90   21.80
 -13  -9   4   43.60   23.40
  13   9  -4   36.30   17.50
  13   9  -4   38.70   19.60
 -13  -9   5   35.00    8.30
 -13  -9   5   19.50   30.50
 -13  -9   5   30.80    8.20
 -13  -9   5   15.20   20.10
  13   9  -5   26.50   14.20
  13   9  -5   22.80   21.10
 -13  -9   6   18.80   12.40
 -13  -9   6   27.60   20.60
 -13  -9   6    5.50   17.90
 -13  -9   6   55.59   13.50
  13   9  -6   63.49   21.70
  13   9  -6   35.30   14.10
 -13  -9   7   25.80   15.20
 -13  -9   7   14.10   14.20
 -13  -9   7   19.10   16.80
 -13  -9   7   29.00   20.80
 -13  -9   7   69.49   20.90
  13   9  -7   27.60   10.40
  13   9  -7   82.99   20.80
 -13  -9   8   29.10   14.40
 -13  -9   8   42.40   18.60
 -13  -9   8   26.00   21.60
 -13  -9   8    4.20   15.50
 -13  -9   9   67.69   20.60
 -13  -9   9   26.90   20.00
 -13  -9   9   37.40   22.00
 -13  -9  10   10.60   21.50
 -13  -9  10    5.70   20.40
 -13  -9  11  -24.10   22.70
 -14 -10  -7   98.89   38.90
  14  10   7   40.60   35.80
  14  10   7   78.29   28.40
  14  10   7   84.39   25.50
 -14 -10  -6   42.20   22.60
 -14 -10  -6    7.00   34.10
  14  10   6   39.20   23.80
  14  10   6   38.70   21.30
  14  10   6   45.70   30.60
 -14 -10  -5   34.30   19.50
 -14 -10  -5    6.50   30.10
  14  10   5   -1.30   17.60
  14  10   5    0.30   26.50
  14  10   5   63.19   21.80
 -14 -10  -4  121.19   26.30
 -14 -10  -4  133.39   39.20
  14  10   4  108.79   34.00
  14  10   4   77.09   19.40
  14  10   4   95.39   21.40
 -14 -10  -3    5.40   17.20
 -14 -10  -3   36.10   48.20
  14  10   3   -0.50   12.30
  14  10   3  -25.70   23.90
  14  10   3  -35.90   11.50
 -14 -10  -2   -4.60   19.00
 -14 -10  -2    0.50   29.30
  14  10   2  -35.10   22.10
 -14 -10  -1   71.89   21.80
 -14 -10  -1   97.69   34.70
  14  10   1  150.58   33.90
 -14 -10   0   41.70   22.00
 -14 -10   0    9.50   28.00
  14  10   0   13.10   18.40
 -14 -10   1    4.60   25.70
 -14 -10   1   -8.10   16.50
  14  10  -1  -11.10   18.40
 -14 -10   2  127.09   27.10
 -14 -10   2  125.69   31.70
  14  10  -2  139.19   27.50
 -14 -10   3   59.89   23.00
 -14 -10   3   54.39   27.60
  14  10  -3   57.29   20.60
 -14 -10   4   18.10   18.80
 -14 -10   4   22.10   22.80
  14  10  -4   -2.10   16.50
 -14 -10   5   94.09   23.10
 -14 -10   5  114.69   27.40
  14  10  -5   84.99   20.10
 -14 -10   6  -10.70   20.20
 -14 -10   6   24.20   21.00
  14  10  -6   12.40   14.00
 -14 -10   7   26.80   11.60
 -14 -10   7   21.30   17.50
 -14 -10   7    5.30   20.90
 -14 -10   7  -17.00   11.20
 -14 -10   8    1.30   20.40
 -14 -10   8   29.90   14.50
 -14 -10   8  -17.40   21.60
 -14 -10   8   -3.20   13.40
 -14 -10   9  -15.40   20.40
 -14 -10   9   -3.50   12.90
 -14 -10   9  -15.30   16.50
 -15 -11  -5   24.70   21.70
 -15 -11  -5   37.70   37.40
  15  11   5    5.40   18.00
  15  11   5  -13.60   31.70
 -15 -11  -4   -0.40   17.60
 -15 -11  -4    2.40   33.20
  15  11   4  -43.90   12.10
  15  11   4  -19.70   13.30
  15  11   4  -26.30   28.20
 -15 -11  -3    6.40   20.90
 -15 -11  -3    6.30   32.00
  15  11   3  -50.49   23.90
 -15 -11  -2   81.89   36.10
 -15 -11  -2   77.99   25.50
  15  11   2   98.79   32.70
 -15 -11  -1   12.90   20.40
 -15 -11  -1   18.60   33.20
  15  11   1  -11.70   23.30
 -15 -11   0   17.20   19.60
 -15 -11   0   38.60   30.20
  15  11   0   -7.60    7.90
 -15 -11   1  122.59   37.00
 -15 -11   1   61.59   22.10
  15  11  -1   40.10   23.80
 -15 -11   2   65.69   23.50
 -15 -11   2   32.30   27.90
  15  11  -2   24.10   21.50
 -15 -11   3    6.30   21.10
 -15 -11   3   27.90   26.50
  15  11  -3  -26.20   15.70
 -15 -11   4   -3.40   22.60
 -15 -11   4   49.00   21.10
  15  11  -4   17.30   17.90
 -15 -11   5   31.60   28.70
 -15 -11   5   23.00   22.20
  15  11  -5   46.90   18.60
 -15 -11   6    9.20   21.40
 -15 -11   6    8.10   19.80
  15  11  -6   -7.90   14.30
 -15 -11   7   58.49   21.00
 -15 -11   7   52.89   25.80
  15  11  -7   39.80   13.90
 -15 -11   8   65.19   15.00
 -15 -11   8   80.49   27.80
 -15 -11   8   67.79   19.10
  16  12   3  117.39   38.70
 -16 -12  -2   64.49   24.90
 -16 -12  -2  105.79   41.60
  16  12   2  102.49   34.50
 -16 -12  -1   -1.90   32.60
 -16 -12  -1   24.40   23.30
  16  12   1   28.70   24.30
 -16 -12   0   -3.50   29.90
 -16 -12   0  -21.70   20.50
 -16 -12   1    0.50   27.40
 -16 -12   1  -13.20   21.00
  16  12  -1   -9.10   20.80
 -16 -12   2   21.60   29.10
 -16 -12   2    5.20   19.80
  16  12  -2  -16.20   20.50
 -16 -12   3    2.10   27.20
 -16 -12   3    3.80   21.60
  16  12  -3   32.90   22.00
 -16 -12   4   79.89   28.90
 -16 -12   4   30.20   24.70
  16  12  -4   42.10   24.50
 -16 -12   5   43.00   25.30
 -16 -12   5   36.00   26.30
  16  12  -5   10.40   17.50
 -16 -12   6   13.10   21.50
  14  20  -5   19.00   17.20
 -14 -20   5   11.30   21.20
 -14 -20   5  -19.40   25.90
  14  20  -4  117.79   24.10
 -14 -20   4  120.09   27.00
 -14 -20   4  125.29   35.60
  14  20  -3   38.90   23.10
 -14 -20   3   82.09   24.80
 -14 -20   3   49.40   32.30
  14  20  -2   -0.20   19.60
 -14 -20   2  -12.50   30.60
 -14 -20   2   51.99   21.80
  14  20  -1   19.70   32.80
 -14 -20   1   11.50   30.70
 -14 -20   1  -11.40   18.70
  14  20   0   -9.90   20.90
 -14 -20   0    0.00   19.20
 -14 -20   0   14.40   33.00
  14  20   1  -16.90   18.80
 -14 -20  -1   20.80   20.70
 -14 -20  -1   -4.10   33.90
  14  20   2  119.59   32.90
 -14 -20  -2   97.59   40.50
 -14 -20  -2  146.19   28.20
  14  20   3   -8.50   25.00
 -14 -20  -3    9.70   19.40
 -14 -20  -3  -35.00   31.10
 -13 -19   8    7.30   15.30
 -13 -19   8   27.70   14.90
 -13 -19   8   61.49   38.90
 -13 -19   8   38.30   22.80
  13  19  -7   51.39   19.00
 -13 -19   7   31.60   24.50
  13  19  -6    3.30   18.50
 -13 -19   6   14.90   25.00
  13  19  -5    7.90   16.10
  13  19  -5  -16.00   18.00
 -13 -19   5   -6.30   22.40
  13  19  -4  -17.90   17.00
  13  19  -4    7.60   17.10
 -13 -19   4  -22.70   17.70
 -13 -19   4  -20.20   24.80
  13  19  -3   44.80   21.20
  13  19  -3  -15.70   17.50
 -13 -19   3    6.80   25.40
 -13 -19   3    7.30   18.80
  13  19  -2   41.10   21.40
 -13 -19   2   53.59   31.80
 -13 -19   2   41.30   20.60
  13  19  -1    4.80   22.20
 -13 -19   1   27.30   19.90
 -13 -19   1   28.80   29.70
  13  19   0   57.09   23.00
 -13 -19   0   95.19   38.60
 -13 -19   0   81.79   24.00
  13  19   1   -5.60   19.80
 -13 -19  -1   11.80   19.20
 -13 -19  -1  -17.90   29.60
  13  19   2    6.00   21.60
 -13 -19  -2    9.80   17.90
 -13 -19  -2   34.80   32.50
  13  19   3   80.39   30.30
 -13 -19  -3  204.68   54.59
 -13 -19  -3   77.89   24.00
  13  19   4  -13.00   26.50
 -13 -19  -4   16.60   20.10
 -13 -19  -4   61.69   57.79
  13  19   5    9.90   29.10
  13  19   5  -16.00   12.60
  13  19   5   17.90   12.00
 -13 -19  -5  -21.40   32.30
 -13 -19  -5   11.80   17.90
 -12 -18   9   25.30   17.60
 -12 -18   9    1.20   10.00
 -12 -18   9   -5.20   18.30
 -12 -18   9   28.90   13.60
 -12 -18   8   14.60   11.80
 -12 -18   8    4.60   12.60
 -12 -18   8   18.40   19.30
 -12 -18   8  -30.20   16.50
 -12 -18   8   -3.00   11.60
 -12 -18   8   40.40   17.20
  12  18  -7   10.70   17.10
 -12 -18   7  -24.90   16.60
 -12 -18   7  -13.40   19.30
  12  18  -6  -16.70   14.60
 -12 -18   6  -16.90   16.60
 -12 -18   6    7.70   21.90
  12  18  -5   61.29   24.80
  12  18  -5   52.69   19.50
 -12 -18   5   75.39   27.10
 -12 -18   5   28.10   19.60
  12  18  -4  395.06   41.80
  12  18  -4  407.56   62.99
 -12 -18   4  343.47   38.90
 -12 -18   4  426.66   50.59
  12  18  -3   95.59   23.60
  12  18  -3   72.69   24.70
 -12 -18   3  110.89   32.20
 -12 -18   3  122.79   24.30
  12  18  -2   30.10   21.80
  12  18  -2   44.30   20.20
 -12 -18   2   82.79   22.50
 -12 -18   2   99.59   32.20
  12  18  -1  -22.60   18.60
 -12 -18   1   -0.80   26.20
 -12 -18   1   31.70   20.20
  12  18   0  -13.10   19.10
  12  18   0  -29.00   19.00
 -12 -18   0  -17.60   25.40
 -12 -18   0  -15.60   14.90
  12  18   1   10.20   22.50
 -12 -18  -1   -1.40   28.50
 -12 -18  -1   -2.50   15.90
  12  18   2   31.50   24.80
 -12 -18  -2  -37.50   23.90
 -12 -18  -2   -2.70   16.10
  12  18   3   26.60   26.10
 -12 -18  -3   -1.50   16.70
 -12 -18  -3  -60.19   27.30
  12  18   4   59.39   11.80
  12  18   4   35.00   12.40
  12  18   4   18.20   25.90
 -12 -18  -4   73.29   37.50
 -12 -18  -4   42.30   20.10
  12  18   5   28.30   13.90
  12  18   5  -24.00   14.50
  12  18   5  -34.60   24.70
 -12 -18  -5   59.89   34.30
 -12 -18  -5    6.30   18.40
  12  18   6   13.20   28.70
  12  18   6    9.70   18.80
  12  18   6   62.79   17.60
 -12 -18  -6    4.30   19.40
 -12 -18  -6    5.40   33.30
  12  18   7  118.49   29.20
  12  18   7  200.48   28.90
  12  18   7  195.98   43.10
 -12 -18  -7   73.09   39.30
 -12 -18  -7  109.79   26.60
 -11 -17  10  -22.60   17.90
 -11 -17  10   45.60   19.50
 -11 -17  10    5.80   12.80
 -11 -17  10   -9.60    8.20
 -11 -17  10  -28.60   19.90
 -11 -17  10    8.00   16.80
 -11 -17   9  130.09   22.30
 -11 -17   9   81.19   19.90
 -11 -17   9   94.89   23.50
 -11 -17   9   62.59   13.30
 -11 -17   9   90.79   16.80
 -11 -17   9   59.79   22.20
 -11 -17   8  594.74   45.10
 -11 -17   8  621.04   43.80
 -11 -17   8  531.55   45.10
 -11 -17   8  489.05   47.80
 -11 -17   8  499.15   51.29
 -11 -17   8  543.05   48.60
  11  17  -7  120.09   19.40
 -11 -17   7   59.29   16.80
 -11 -17   7  100.69   22.00
 -11 -17   7   53.29   14.40
 -11 -17   7   56.69   14.30
 -11 -17   7   56.59   22.70
  11  17  -6   29.90   16.40
 -11 -17   6    0.40   25.70
 -11 -17   6   19.60   17.80
  11  17  -5   49.90   17.20
  11  17  -5   55.09   18.00
 -11 -17   5   45.70   24.10
 -11 -17   5   37.10   19.10
  11  17  -4  480.65   41.70
  11  17  -4  464.95   42.30
 -11 -17   4  364.26   45.10
 -11 -17   4  359.46   39.60
  11  17  -3   -1.00   15.10
  11  17  -3   13.00   17.80
 -11 -17   3   42.70   23.50
 -11 -17   3   11.70   17.80
  11  17  -2   -1.90   16.90
  11  17  -2  -40.40   17.00
 -11 -17   2   28.80   24.60
 -11 -17   2   31.40   18.20
  11  17  -1  180.98   29.30
 -11 -17   1  181.58   36.90
 -11 -17   1  135.29   23.40
  11  17   0  168.48   27.90
  11  17   0  150.58   29.20
 -11 -17   0  150.88   33.30
 -11 -17   0  215.08   28.70
  11  17   1  -19.60   18.80
  11  17   1   -0.50   18.70
 -11 -17  -1  -17.60   25.20
 -11 -17  -1    4.70   14.90
  11  17   2    3.40   22.90
  11  17   2    6.90   20.40
 -11 -17  -2    1.50   17.40
 -11 -17  -2    0.60   23.90
  11  17   3    3.80   21.50
  11  17   3   13.10    8.00
  11  17   3   -7.00    8.20
 -11 -17  -3   15.10   18.20
 -11 -17  -3    4.80   25.70
  11  17   4   93.99   33.20
  11  17   4   47.90   15.80
  11  17   4  106.79   16.00
 -11 -17  -4   61.59   21.00
 -11 -17  -4   51.59   53.39
  11  17   5  148.69   21.50
  11  17   5  106.69   34.50
 -11 -17  -5   63.29   33.30
 -11 -17  -5  112.59   25.30
  11  17   6  249.38   57.69
  11  17   6  167.08   28.70
  11  17   6  200.88   29.40
 -11 -17  -6  164.28   29.60
 -11 -17  -6  172.68   43.30
  11  17   7   72.49   27.00
  11  17   7   66.99   32.20
  11  17   7  143.29   28.20
 -11 -17  -7   90.39   61.69
 -11 -17  -7   58.09   22.20
  11  17   8   71.49   32.50
  11  17   8  176.18   31.00
  11  17   8   54.19   27.70
 -11 -17  -8  111.29   25.90
 -11 -17  -8  121.19   37.00
 -10 -16  11   -1.30   24.60
 -10 -16  11   28.50   12.50
 -10 -16  11  -23.10   17.10
 -10 -16  11   53.99   22.60
 -10 -16  10   37.10   21.30
 -10 -16  10   12.40   12.00
 -10 -16  10    3.80    8.70
 -10 -16  10   -7.10   16.20
 -10 -16  10   -7.90   22.30
 -10 -16  10   -0.30   12.80
 -10 -16   9  222.78   26.60
 -10 -16   9  248.88   29.30
 -10 -16   9  220.78   33.60
 -10 -16   9  190.78   20.60
 -10 -16   9  216.48   30.70
 -10 -16   9  218.98   24.60
 -10 -16   8  488.75   38.80
 -10 -16   8  502.55   44.10
 -10 -16   8  352.66   42.40
 -10 -16   8  443.46   36.30
 -10 -16   8  454.55   45.10
 -10 -16   8  599.24   59.39
 -10 -16   7   63.09   16.10
 -10 -16   7   61.29   20.90
 -10 -16   7   47.40   17.70
 -10 -16   7   51.49   18.40
 -10 -16   7   74.59   15.10
  10  16  -6    8.80   14.20
 -10 -16   6   12.90   15.80
 -10 -16   6    7.40   11.30
 -10 -16   6    2.20   11.00
 -10 -16   6   23.20   20.00
  10  16  -5   56.79   16.60
  10  16  -5   80.29   19.10
 -10 -16   5   76.79   23.80
 -10 -16   5   83.09   19.80
  10  16  -4   64.29   18.80
  10  16  -4   -4.60   13.90
 -10 -16   4   35.30   22.00
 -10 -16   4   29.50   17.90
  10  16  -3   30.60   16.70
  10  16  -3   25.90   17.90
 -10 -16   3    2.20   16.50
 -10 -16   3   16.70   22.40
  10  16  -2   96.79   20.70
  10  16  -2  105.99   23.00
 -10 -16   2  133.19   32.30
 -10 -16   2  108.69   22.00
  10  16  -1   -7.30   18.40
 -10 -16   1   -1.80   25.80
 -10 -16   1   11.40   17.50
  10  16   0   58.89   22.60
  10  16   0   62.09   21.30
 -10 -16   0   68.79   30.30
 -10 -16   0  120.29   22.50
  10  16   1  279.57   36.60
  10  16   1  335.47   36.70
 -10 -16  -1  279.67   31.00
 -10 -16  -1  196.08   37.10
  10  16   2   33.50   19.30
  10  16   2   72.59   25.80
 -10 -16  -2   45.20   19.10
 -10 -16  -2   27.30   24.50
  10  16   3   42.10   11.30
  10  16   3   64.79   27.30
  10  16   3   40.90   22.10
  10  16   3   11.20   11.80
 -10 -16  -3   71.99   28.90
 -10 -16  -3   24.30   16.20
  10  16   4   -7.70   38.80
  10  16   4    4.50   14.00
  10  16   4   30.20   14.10
  10  16   4   -8.70   18.70
 -10 -16  -4   -0.50   16.70
 -10 -16  -4  -16.50   26.80
  10  16   5   67.99   25.70
  10  16   5  122.39   24.40
  10  16   5   93.19   21.80
 -10 -16  -5   92.89   22.80
 -10 -16  -5   79.79   30.30
  10  16   6  134.99   36.60
  10  16   6  127.09   26.60
  10  16   6  149.39   28.50
 -10 -16  -6  165.58   41.40
 -10 -16  -6  136.49   26.70
  10  16   7  122.39   29.40
  10  16   7   68.09   31.70
  10  16   7   90.59   27.30
 -10 -16  -7   73.59   23.90
 -10 -16  -7   65.99   33.80
  10  16   8   41.10   27.70
  10  16   8   97.09   28.70
  10  16   8   33.70   31.80
 -10 -16  -8   60.69   23.60
 -10 -16  -8   30.50   34.60
  10  16   9   65.89   26.80
  10  16   9   11.90   27.00
  10  16   9   13.40   30.20
 -10 -16  -9   25.00   19.90
  10  16  10   18.20   30.70
  10  16  10   61.79   43.60
 -10 -16 -10   -0.80   20.80
  -9 -15  12  189.78   40.60
  -9 -15  12  337.27   41.90
  -9 -15  12  195.58   29.50
  -9 -15  11    9.30   16.60
  -9 -15  11   41.10   14.20
  -9 -15  11   19.40   26.60
  -9 -15  10   91.19   20.50
  -9 -15  10   61.19   15.30
  -9 -15  10   57.49   28.00
  -9 -15  10  125.09   28.00
  -9 -15   9   -6.00    9.00
  -9 -15   9   34.20   20.50
  -9 -15   9  -10.90   22.00
  -9 -15   9    8.60   11.30
  -9 -15   9   10.80   14.50
  -9 -15   9   -3.70   15.00
  -9 -15   8    2.80   10.10
  -9 -15   8   -2.20    8.40
  -9 -15   8  -13.90   13.90
  -9 -15   8    2.40   19.10
  -9 -15   8   19.20   17.90
  -9 -15   8  -10.30   14.50
  -9 -15   7   22.00   16.30
  -9 -15   7   -9.00   15.30
  -9 -15   7    6.30    9.40
  -9 -15   7   13.10   15.70
  -9 -15   7   20.00   18.70
  -9 -15   7    8.90   10.70
   9  15  -6  229.08   25.40
  -9 -15   6  195.58   25.30
  -9 -15   6  233.58   23.90
  -9 -15   6  208.08   25.30
  -9 -15   6  185.28   29.10
   9  15  -5  223.68   26.40
  -9 -15   5  224.88   23.30
  -9 -15   5  209.88   22.50
  -9 -15   5  205.48   32.30
  -9 -15   5  245.18   26.40
   9  15  -4  239.48   27.30
   9  15  -4  206.98   25.80
  -9 -15   4  225.68   32.20
  -9 -15   4  269.17   27.80
   9  15  -3  120.09   20.50
   9  15  -3  138.49   22.10
  -9 -15   3  148.49   27.60
  -9 -15   3  145.59   21.70
   9  15  -2   55.29   18.40
   9  15  -2   35.30   16.20
  -9 -15   2   34.00   15.80
  -9 -15   2   31.40   21.40
   9  15  -1   -8.80   15.20
  -9 -15   1   10.80   15.10
   9  15   0   -3.20   17.30
   9  15   0  -22.00   15.40
  -9 -15   0   -2.80   15.30
  -9 -15   0   13.40   23.40
   9  15   1  330.77   39.30
   9  15   1  359.56   38.70
  -9 -15  -1  401.96   47.60
  -9 -15  -1  423.36   38.20
   9  15   2  282.07   32.00
   9  15   2  264.47   20.80
   9  15   2  233.48   21.30
   9  15   2  222.48   33.60
  -9 -15  -2  195.98   33.20
  -9 -15  -2  306.97   32.00
   9  15   3    6.30   20.70
   9  15   3  -16.60   20.30
   9  15   3   40.80   14.60
   9  15   3   17.60   13.10
  -9 -15  -3   27.90   18.60
  -9 -15  -3   14.50   26.00
   9  15   4  159.88   24.50
   9  15   4  134.49   29.00
   9  15   4  129.79   21.80
  -9 -15  -4  104.49   22.20
  -9 -15  -4  169.48   50.69
   9  15   5  219.48   28.40
   9  15   5  169.88   36.00
   9  15   5  179.08   33.70
  -9 -15  -5  185.38   29.90
  -9 -15  -5  187.98   40.70
   9  15   6  105.29   26.00
   9  15   6  123.79   27.40
   9  15   6   96.19   28.40
  -9 -15  -6  125.29   47.20
  -9 -15  -6  124.19   24.50
   9  15   7   18.60   26.60
   9  15   7   66.99   25.20
   9  15   7  -20.30   21.60
  -9 -15  -7   -5.00   18.00
  -9 -15  -7   -1.10   27.90
   9  15   8   94.19   29.80
   9  15   8   69.19   27.60
   9  15   8   78.89   28.50
  -9 -15  -8   51.59   22.10
  -9 -15  -8   79.59   34.10
   9  15   9   64.09   31.80
   9  15   9   50.99   43.90
   9  15   9   99.39   29.10
  -9 -15  -9   44.30   21.70
   9  15  10   74.69   33.80
   9  15  10   69.09   32.00
  -9 -15 -10   88.09   26.40
   9  15  11  408.16   57.99
  -9 -15 -11  400.96   49.10
  -8 -14  13   41.20   32.50
  -8 -14  13   -5.40   17.40
  -8 -14  12   43.50   30.30
  -8 -14  12   30.80   18.20
  -8 -14  12   51.19   14.90
  -8 -14  12   83.59   26.90
  -8 -14  11   46.90   24.90
  -8 -14  11  -10.70   14.70
  -8 -14  11  -17.70   26.40
  -8 -14  11   31.80   13.10
  -8 -14  10   57.59   14.00
  -8 -14  10   46.90   29.10
  -8 -14  10  122.99   29.30
  -8 -14  10   63.49   17.70
   8  14  -9  153.28   29.70
  -8 -14   9  168.18   19.50
  -8 -14   9  120.79   30.60
  -8 -14   9  166.18   29.50
  -8 -14   9  158.38   16.50
  -8 -14   9  165.68   20.90
  -8 -14   9  146.99   22.30
   8  14  -8   29.00   19.80
  -8 -14   8   60.79   21.20
  -8 -14   8   39.20   11.80
  -8 -14   8   29.30   15.50
  -8 -14   8   34.30   10.10
  -8 -14   8   42.40   15.70
  -8 -14   8   23.00   23.70
   8  14  -7  154.38   24.80
  -8 -14   7  137.59   16.70
  -8 -14   7  120.99   23.30
  -8 -14   7  125.89   17.10
  -8 -14   7  117.09   22.40
  -8 -14   7  121.79   20.00
  -8 -14   7  101.29   26.30
   8  14  -6  179.18   21.00
  -8 -14   6  123.19   24.60
  -8 -14   6   97.39   22.90
  -8 -14   6  163.08   21.90
  -8 -14   6  162.88   21.80
   8  14  -5  -14.40   11.50
  -8 -14   5   -5.00   16.20
  -8 -14   5   -9.70   11.30
  -8 -14   5   -3.20   12.00
  -8 -14   5   21.30   14.30
   8  14  -4   24.70   13.80
   8  14  -4   10.30   12.30
  -8 -14   4   21.50    9.80
  -8 -14   4    6.70   17.20
  -8 -14   4   17.70   13.40
  -8 -14   4   18.10    9.40
   8  14  -3  360.66   34.30
   8  14  -3  318.37   32.90
  -8 -14   3  324.27   33.00
  -8 -14   3  337.07   39.00
   8  14  -2   36.00   15.40
   8  14  -2   -3.00   13.70
  -8 -14   2   28.30   18.70
  -8 -14   2   12.60   14.30
   8  14  -1   45.30   17.20
  -8 -14   1   55.19   16.60
  -8 -14   1   48.90   26.60
   8  14   0  111.29   19.60
   8  14   0   90.29   19.10
  -8 -14   0  152.58   29.10
  -8 -14   0   98.69   19.60
   8  14   1  196.08   26.20
   8  14   1  176.48   26.90
  -8 -14  -1  179.08   29.20
  -8 -14  -1  236.08   26.30
   8  14   2   -9.50   16.40
   8  14   2   14.60   10.20
   8  14   2  -20.90   17.30
   8  14   2   -1.40   10.10
  -8 -14  -2   46.50   23.90
  -8 -14  -2   12.80   16.20
   8  14   3  406.86   56.79
   8  14   3  355.66   34.20
   8  14   3  334.07   36.60
   8  14   3  357.06   31.90
  -8 -14  -3  325.17   34.20
  -8 -14  -3  440.56   49.50
   8  14   4  396.36   49.00
   8  14   4  414.16   41.30
   8  14   4  410.66   42.00
   8  14   4  440.46   38.90
  -8 -14  -4  356.06   39.30
  -8 -14  -4  452.05   51.99
   8  14   5   37.30   28.20
   8  14   5   66.79   21.80
   8  14   5   49.20   25.20
  -8 -14  -5   50.29   28.30
  -8 -14  -5   69.19   19.20
   8  14   6  311.97   37.30
   8  14   6  289.47   38.60
   8  14   6  272.27   38.90
   8  14   6  281.87   43.00
  -8 -14  -6  449.36   61.89
   8  14   7  867.31   73.19
   8  14   7  915.41   75.09
   8  14   7  926.41   80.79
  -8 -14  -7  893.31   69.99
  -8 -14  -7  840.42   82.49
   8  14   8  308.97   45.50
   8  14   8  276.97   39.90
   8  14   8  261.57   41.00
  -8 -14  -8  212.48   67.09
  -8 -14  -8  223.28   33.60
   8  14   9  206.08   40.20
   8  14   9  256.57   39.90
   8  14   9  203.98   38.80
  -8 -14  -9  316.37   62.39
  -8 -14  -9  191.88   33.10
   8  14  10  101.49   32.30
   8  14  10  123.69   35.10
   8  14  10   99.59   31.30
  -8 -14 -10  113.39   26.50
   8  14  11  905.01   85.59
   8  14  11  754.42   80.79
  -8 -14 -11  853.61   73.29
  -7 -13  13   43.10   30.50
  -7 -13  13   70.99   17.60
   7  13 -12   31.10   23.60
  -7 -13  12   26.50   14.20
  -7 -13  12    8.50   29.40
  -7 -13  12  -24.50   14.50
  -7 -13  12   94.29   32.10
   7  13 -11  -12.80   20.70
  -7 -13  11   55.79   27.20
  -7 -13  11    0.00   12.30
  -7 -13  11    6.50   15.20
   7  13 -10   28.10   23.00
  -7 -13  10   78.19   27.50
  -7 -13  10   65.99   14.00
  -7 -13  10   68.89   16.90
   7  13  -9  -15.50   19.30
  -7 -13   9   10.50   14.70
  -7 -13   9   14.10   21.50
  -7 -13   9    7.90   14.40
  -7 -13   9    3.70   10.00
  -7 -13   9   35.00   13.40
   7  13  -8   31.80   21.70
  -7 -13   8   12.10    9.80
  -7 -13   8   -2.10   14.10
  -7 -13   8  -17.50    9.50
  -7 -13   8   -0.90   13.00
  -7 -13   8    6.90   21.00
   7  13  -7   64.39   21.60
  -7 -13   7   23.10   16.50
  -7 -13   7   37.30   10.40
  -7 -13   7   29.50   22.80
  -7 -13   7   22.90   13.90
   7  13  -6   53.09   19.00
  -7 -13   6   34.60   11.10
  -7 -13   6   68.09   15.20
  -7 -13   6   28.60   16.20
  -7 -13   6   39.10   16.60
  -7 -13   6   27.50   10.10
   7  13  -5  211.68   23.40
   7  13  -5  277.17   27.20
  -7 -13   5  245.88   28.00
  -7 -13   5  230.48   24.50
   7  13  -4    0.30   11.80
   7  13  -4   -2.00   10.70
   7  13  -4   -3.10   10.50
  -7 -13   4   -7.70   14.70
  -7 -13   4   -0.30   10.00
   7  13  -3  128.59   18.30
   7  13  -3  115.79   19.20
  -7 -13   3  146.49   14.00
  -7 -13   3  119.09   18.30
  -7 -13   3  146.49   22.90
   7  13  -2   14.00   10.90
   7  13  -2   23.40   13.20
  -7 -13   2    4.40   16.10
  -7 -13   2   22.00   12.00
   7  13  -1   50.99   15.00
  -7 -13   1   44.80   14.30
  -7 -13   1   49.50   18.90
   7  13   0  108.29   19.00
   7  13   0   65.79   16.50
  -7 -13   0   91.59   16.50
  -7 -13   0  112.99   22.20
   7  13   1    4.30    7.10
   7  13   1   -1.70    7.30
   7  13   1    5.90   15.50
   7  13   1   -7.30   13.60
  -7 -13  -1  -17.40   12.40
  -7 -13  -1   -1.30   16.80
   7  13   2    9.20   17.70
   7  13   2    5.60   11.50
   7  13   2    6.50   13.70
   7  13   2    4.50   10.00
  -7 -13  -2   -1.00   18.70
  -7 -13  -2   19.80   14.80
   7  13   3  845.72   69.99
   7  13   3 1000.90   68.89
   7  13   3 1009.80   76.69
   7  13   3 1045.00   66.29
  -7 -13  -3  826.12   67.29
  -7 -13  -3 1215.88   80.49
   7  13   4   92.39   22.00
   7  13   4   67.49   18.50
   7  13   4   69.79   26.70
   7  13   4   57.79   21.70
  -7 -13  -4   90.89   26.80
  -7 -13  -4   40.70   16.40
   7  13   5  139.99   25.00
   7  13   5  119.79   29.50
   7  13   5  104.19   27.00
  -7 -13  -5   88.29   24.00
  -7 -13  -5  110.49   21.50
   7  13   6  608.84   64.89
   7  13   6  724.83   60.59
   7  13   6  690.33   64.09
   7  13   6  662.43   59.29
  -7 -13  -6  613.74   66.59
  -7 -13  -6  637.24   53.69
   7  13   7 2260.07  155.68
   7  13   7 2033.30  150.68
   7  13   7 2335.47  150.78
   7  13   7 2360.36  151.58
  -7 -13  -7 2119.49  155.88
  -7 -13  -7 2258.97  163.88
   7  13   8   77.39   27.60
   7  13   8   93.79   31.10
   7  13   8   75.49   27.30
  -7 -13  -8  109.49   31.40
  -7 -13  -8   57.29   22.10
   7  13   9   44.10   29.80
   7  13   9   19.30   27.00
   7  13   9   54.89   28.30
  -7 -13  -9   26.20   27.90
  -7 -13  -9   16.20   17.90
   7  13  10    2.40   28.80
   7  13  10  -20.80   24.00
   7  13  10   84.19   28.10
  -7 -13 -10    6.60   18.80
   7  13  11    7.20   25.80
   7  13  11    6.00   31.60
  -7 -13 -11   45.90   23.30
   7  13  12   76.19   34.00
   7  13  12   63.99   34.50
  -7 -13 -12   58.59   23.00
   6  12 -14  -29.50   23.10
  -6 -12  14   23.00   27.70
  -6 -12  14   -0.80   16.90
   6  12 -13    4.00   22.50
  -6 -12  13    6.20   15.90
  -6 -12  13   20.50   14.30
   6  12 -12   46.40   25.10
  -6 -12  12   36.50   17.50
  -6 -12  12   48.30   16.60
   6  12 -11  -11.10   21.30
  -6 -12  11   17.10   13.30
  -6 -12  11   -3.00   14.00
  -6 -12  11   44.10   24.90
   6  12 -10  133.79   30.10
  -6 -12  10  182.78   21.10
  -6 -12  10  158.58   22.20
  -6 -12  10  160.68   32.80
   6  12  -9  311.67   40.70
  -6 -12   9  372.86   43.70
  -6 -12   9  344.57   29.40
  -6 -12   9  328.37   27.90
  -6 -12   9  283.97   29.70
  -6 -12   9  337.77   32.50
   6  12  -8  269.37   37.30
  -6 -12   8  310.77   38.80
  -6 -12   8  287.17   26.30
  -6 -12   8  304.47   29.60
  -6 -12   8  326.37   30.90
  -6 -12   8  322.87   26.10
   6  12  -7   52.99   22.10
  -6 -12   7   80.29   15.30
  -6 -12   7  104.29   13.00
  -6 -12   7   76.99   22.90
  -6 -12   7   82.29   13.00
   6  12  -6  279.17   33.40
  -6 -12   6  321.17   33.40
  -6 -12   6  295.67   29.60
  -6 -12   6  321.57   25.30
  -6 -12   6  306.37   27.60
  -6 -12   6  330.97   26.30
   6  12  -5   82.69   13.30
   6  12  -5   85.19   18.70
  -6 -12   5   60.09   15.50
  -6 -12   5   55.29   15.30
  -6 -12   5   51.69   12.60
   6  12  -4   26.10   10.20
   6  12  -4   16.50   12.20
  -6 -12   4   38.50   14.20
  -6 -12   4    5.70   10.60
  -6 -12   4   18.40   10.70
   6  12  -3  122.89   15.90
   6  12  -3  118.49   16.20
   6  12  -3  151.28   15.90
  -6 -12   3  142.49   14.30
  -6 -12   3  124.09   16.00
  -6 -12   3  119.19   19.60
   6  12  -2   -1.00    6.00
   6  12  -2    6.80    9.90
   6  12  -2   20.90   10.80
  -6 -12   2    6.10    5.30
  -6 -12   2   -1.20    9.40
  -6 -12   2    4.70   12.70
   6  12  -1  359.06   30.60
  -6 -12   1  350.06   37.10
  -6 -12   1  406.06   30.70
   6  12   0 1164.78   81.39
   6  12   0 1250.27   75.09
   6  12   0 1171.78   73.09
   6  12   0 1129.19   78.59
  -6 -12   0 1240.98   78.29
  -6 -12   0 1191.08   83.89
   6  12   1 1126.89   71.59
   6  12   1 1107.59   72.49
   6  12   1 1184.68   80.09
   6  12   1 1128.29   76.29
  -6 -12  -1 1198.58   75.99
  -6 -12  -1 1108.29   81.49
   6  12   2  319.07   33.50
   6  12   2  310.77   28.00
   6  12   2  303.27   26.00
   6  12   2  300.27   30.80
  -6 -12  -2  365.26   37.20
  -6 -12  -2  304.07   28.30
   6  12   4   13.00   15.10
   6  12   4  -21.40   17.20
   6  12   4   19.20   17.10
   6  12   4    8.30   15.90
  -6 -12  -4    1.90   17.20
  -6 -12  -4   -1.30   12.90
   6  12   5  593.14   50.39
   6  12   5  677.23   57.89
   6  12   5  558.94   56.39
   6  12   5  567.84   50.19
  -6 -12  -5  518.25   46.20
  -6 -12  -5  548.45   57.49
   6  12   6  114.59   28.30
   6  12   6  154.08   28.90
   6  12   6  225.58   32.10
   6  12   6  250.27   35.00
  -6 -12  -6  123.49   25.50
  -6 -12  -6  150.18   33.20
   6  12   7   50.59   28.20
   6  12   7   81.69   27.80
   6  12   7  109.39   28.90
   6  12   7   77.59   26.80
  -6 -12  -7   66.89   28.10
  -6 -12  -7   56.79   22.00
   6  12   8  115.79   32.00
   6  12   8  109.69   29.40
   6  12   8  112.59   30.90
   6  12   8   97.59   31.10
  -6 -12  -8   85.99   28.50
   6  12   9   32.40   28.70
   6  12   9   60.99   27.80
   6  12   9   56.19   31.90
  -6 -12  -9   -3.30   24.10
  -6 -12  -9   40.90   22.40
   6  12  10  139.19   58.99
   6  12  10  178.88   35.50
   6  12  10  120.99   32.40
  -6 -12 -10  121.39   26.60
   6  12  11   39.10   28.00
   6  12  11   62.59   34.70
  -6 -12 -11   50.79   23.50
   6  12  12  -11.60   24.30
   6  12  12  -21.90   30.20
  -6 -12 -12  -18.80   15.20
   6  12  13    2.70   25.80
   6  12  13   -1.60   33.50
   5  11 -14   63.39   28.60
  -5 -11  14   22.30   17.60
  -5 -11  14   75.99   26.20
   5  11 -13  295.17   42.70
  -5 -11  13  334.67   32.70
  -5 -11  13  200.78   29.90
   5  11 -12   65.19   24.60
  -5 -11  12   46.70   17.20
  -5 -11  12   94.29   18.20
   5  11 -11   40.60   24.80
  -5 -11  11   17.40   15.00
  -5 -11  11   21.60   26.20
  -5 -11  11   58.59   16.10
   5  11 -10  200.28   33.20
  -5 -11  10  142.49   17.60
  -5 -11  10  160.78   22.20
  -5 -11  10  130.89   30.70
  -5 -11  10  177.18   18.10
  -5 -11  10  162.28   21.00
   5  11  -9  306.77   38.50
  -5 -11   9  230.88   23.00
  -5 -11   9  249.78   24.30
  -5 -11   9  264.37   27.00
  -5 -11   9  198.08   36.60
   5  11  -8   11.90   21.10
  -5 -11   8   20.60   12.10
  -5 -11   8   20.60   21.10
  -5 -11   8   13.40   11.20
  -5 -11   8   16.40    9.10
  -5 -11   8   18.60    9.90
   5  11  -7  110.19   23.90
  -5 -11   7   50.59   12.70
  -5 -11   7   55.29   21.60
  -5 -11   7   39.60    9.70
  -5 -11   7   59.79   11.10
  -5 -11   7   56.29   13.10
   5  11  -6  111.39   23.70
  -5 -11   6   97.09   14.20
  -5 -11   6  118.39   22.10
  -5 -11   6   88.79   15.30
  -5 -11   6  118.89   13.30
  -5 -11   6  116.49   13.10
   5  11  -5  372.36   34.40
  -5 -11   5  384.86   27.80
  -5 -11   5  340.27   27.70
  -5 -11   5  373.06   32.40
  -5 -11   5  360.66   26.60
  -5 -11   5  348.17   31.00
   5  11  -4  230.88   20.70
   5  11  -4  251.87   25.80
  -5 -11   4  258.57   25.40
  -5 -11   4  248.48   21.60
  -5 -11   4  249.18   23.50
   5  11  -3  496.85   35.80
   5  11  -3  536.15   37.20
   5  11  -3  518.35   37.50
  -5 -11   3  494.65   35.50
  -5 -11   3  499.65   39.80
  -5 -11   3  518.15   36.00
   5  11  -2  314.87   23.40
   5  11  -2  311.57   25.40
   5  11  -2  312.77   27.00
  -5 -11   2  312.37   22.50
  -5 -11   2  292.67   24.50
  -5 -11   2  308.87   29.90
   5  11  -1    5.40    5.10
   5  11  -1   11.00    9.30
  -5 -11   1   11.70    8.90
  -5 -11   1   20.50   10.90
  -5 -11   1    9.30    5.60
   5  11   0  688.03   45.30
   5  11   0  694.13   51.79
   5  11   0  764.52   49.40
  -5 -11   0  756.52   48.80
  -5 -11   0  705.93   45.50
  -5 -11   0  642.94   52.89
   5  11   1  943.01   64.69
   5  11   1  924.31   61.39
   5  11   1  981.90   61.69
   5  11   1  966.80   67.99
  -5 -11  -1  941.31   68.99
  -5 -11  -1 1020.50   64.49
   5  11   2  110.69   21.00
   5  11   2  128.19   15.10
   5  11   2  129.79   16.10
  -5 -11  -2  122.99   17.40
  -5 -11  -2  111.79   21.30
   5  11   3   33.40   14.70
   5  11   3   34.90   13.00
   5  11   3   -8.30   14.50
   5  11   3   19.90   11.70
  -5 -11  -3   27.50   13.10
  -5 -11  -3    6.80   24.50
   5  11   4  723.53   50.89
   5  11   4  601.74   55.39
   5  11   4  598.64   49.99
  -5 -11  -4  706.23   49.20
  -5 -11  -4  620.24   55.49
   5  11   5  155.08   24.90
   5  11   5  135.29   24.30
   5  11   5  177.88   27.20
   5  11   5  101.89   22.10
  -5 -11  -5  121.69   21.10
  -5 -11  -5  170.18   28.80
   5  11   6  671.53   57.99
   5  11   6  692.03   62.69
   5  11   6  688.73   58.29
   5  11   6  739.33   59.69
  -5 -11  -6  592.94   60.79
  -5 -11  -6  689.23   55.19
   5  11   7  523.05   51.19
   5  11   7  554.24   52.49
   5  11   7  574.64   55.89
   5  11   7  608.14   59.19
  -5 -11  -7  531.95   49.90
  -5 -11  -7  542.45   57.49
   5  11   8   28.90   27.80
   5  11   8  -26.10   22.80
   5  11   8   -0.40   22.20
   5  11   8  -10.40   23.10
  -5 -11  -8   -9.20   20.40
  -5 -11  -8  -21.30   21.30
   5  11   9    4.30   22.20
   5  11   9   -7.40   23.80
   5  11   9   26.40   27.30
   5  11   9   40.60   27.60
  -5 -11  -9   17.00   25.80
  -5 -11  -9    7.60   19.10
   5  11  10   10.00   33.90
   5  11  10   52.69   27.00
   5  11  10  -22.40   30.50
  -5 -11 -10   35.30   25.00
  -5 -11 -10    3.80   16.90
   5  11  11   50.19   32.70
   5  11  11   61.69   27.10
  -5 -11 -11   74.39   24.10
   5  11  12  -46.90   20.50
   5  11  12   51.69   35.20
  -5 -11 -12    4.50   17.00
   5  11  13   19.50   32.80
   5  11  13   11.80   24.30
  -5 -11 -13    9.20   16.30
   4  10 -14  106.79   31.90
  -4 -10  14   80.09   21.00
   4  10 -13    3.40   21.00
  -4 -10  13   12.00   16.50
  -4 -10  13   36.70   13.10
  -4 -10  13   64.49   17.20
   4  10 -12   26.10   24.20
  -4 -10  12   25.40   12.60
  -4 -10  12    2.80   14.70
  -4 -10  12   32.50   14.90
   4  10 -11    4.60   22.10
  -4 -10  11   38.00   15.00
  -4 -10  11   14.40   27.30
  -4 -10  11   16.00   14.70
  -4 -10  11   25.10   12.10
   4  10 -10   82.59   25.00
  -4 -10  10   55.49   30.50
  -4 -10  10   68.39   17.30
  -4 -10  10   95.19   18.20
  -4 -10  10   60.29   14.30
   4  10  -9    4.20   21.60
  -4 -10   9   19.60   11.00
  -4 -10   9   20.30   12.40
  -4 -10   9   16.10   25.80
  -4 -10   9   26.80   13.30
   4  10  -8   14.70   21.20
  -4 -10   8   -5.10   19.70
  -4 -10   8    7.80   11.20
  -4 -10   8    8.60    8.90
  -4 -10   8    4.60   10.00
  -4 -10   8   15.40    9.60
   4  10  -7  774.22   61.99
  -4 -10   7  765.62   53.69
  -4 -10   7  882.21   55.19
  -4 -10   7  839.42   53.99
  -4 -10   7  696.83   62.99
  -4 -10   7  875.21   55.39
   4  10  -6  570.54   53.79
  -4 -10   6  604.84   41.50
  -4 -10   6  637.84   41.20
  -4 -10   6  596.24   48.60
  -4 -10   6  576.04   40.00
  -4 -10   6  599.24   42.40
   4  10  -5   73.09   16.70
  -4 -10   5   76.99   16.10
  -4 -10   5   82.99   10.60
  -4 -10   5   61.29    8.50
  -4 -10   5   53.69   11.00
  -4 -10   5   50.69    9.20
   4  10  -4  895.11   54.79
   4  10  -4  858.91   58.59
  -4 -10   4  801.32   56.99
  -4 -10   4  824.82   54.49
  -4 -10   4  804.42   54.89
  -4 -10   4  891.81   57.19
   4  10  -3  713.03   49.50
   4  10  -3  756.62   47.80
  -4 -10   3  715.43   47.60
  -4 -10   3  726.43   48.90
  -4 -10   3  747.33   50.69
   4  10  -2   54.19    9.10
   4  10  -2   60.89    9.50
   4  10  -2   41.90    9.20
  -4 -10   2   46.90   11.10
  -4 -10   2   58.79    9.30
  -4 -10   2   58.19    9.40
   4  10  -1  506.35   32.60
   4  10  -1  485.55   34.60
  -4 -10   1  516.25   34.50
  -4 -10   1  538.35   38.50
  -4 -10   1  457.65   32.50
   4  10   0  409.76   30.70
   4  10   0  417.86   33.60
   4  10   0  428.36   28.70
  -4 -10   0  438.16   35.20
  -4 -10   0  423.36   28.50
  -4 -10   0  399.76   30.50
   4  10   1  165.88   17.50
   4  10   1  177.38   15.90
   4  10   1  119.29   17.00
  -4 -10  -1  159.78   16.10
  -4 -10  -1  189.08   21.90
  -4 -10  -1  149.79   16.60
   4  10   2  348.57   27.00
   4  10   2  337.77   26.50
   4  10   2  335.67   28.80
   4  10   2  334.17   32.40
  -4 -10  -2  332.97   27.20
  -4 -10  -2  304.47   32.60
   4  10   3 1367.56   96.19
   4  10   3 1470.85   93.09
   4  10   3 1471.25   97.19
   4  10   3 1513.45   93.29
  -4 -10  -3 1332.87   96.49
  -4 -10  -3 1440.56   93.59
   4  10   4    7.70   13.40
   4  10   4   23.00   14.30
   4  10   4   36.20   15.10
   4  10   4   11.60   15.20
  -4 -10  -4   26.00   16.20
  -4 -10  -4   30.00   12.70
   4  10   5  411.16   37.80
   4  10   5  322.07   35.40
   4  10   5  346.07   36.10
   4  10   5  315.57   34.90
  -4 -10  -5  338.37   32.20
  -4 -10  -5  368.86   44.10
   4  10   6  -32.30   18.60
   4  10   6   12.70   18.60
   4  10   6   23.90   17.40
   4  10   6   17.70   18.70
  -4 -10  -6    5.50   14.50
  -4 -10  -6   19.00   15.00
   4  10   7  123.09   30.70
   4  10   7  164.18   30.90
   4  10   7  160.78   28.70
   4  10   7  128.39   28.10
  -4 -10  -7  184.18   30.70
  -4 -10  -7  171.38   26.60
   4  10   8  126.19   29.40
   4  10   8   81.79   32.20
   4  10   8  167.38   33.70
   4  10   8  119.49   27.80
  -4 -10  -8  141.09   29.90
  -4 -10  -8  183.88   28.40
   4  10   9   35.90   28.40
   4  10   9   15.20   26.70
   4  10   9   36.50   25.30
   4  10   9   25.80   31.80
  -4 -10  -9   10.20   20.00
  -4 -10  -9    1.90   23.00
   4  10  10  618.24   62.99
   4  10  10  576.44   59.39
   4  10  10  571.24   64.69
   4  10  10  695.13   67.59
  -4 -10 -10  652.53   54.99
  -4 -10 -10  622.14   62.99
   4  10  11  188.28   36.40
   4  10  11  247.78   44.60
  -4 -10 -11  285.87   36.70
   4  10  12   35.20   35.40
   4  10  12    1.50   23.90
  -4 -10 -12   12.20   17.30
   4  10  13  100.19   38.30
   4  10  13   27.40   24.40
  -4 -10 -13   54.09   20.00
   4  10  14   47.30   26.30
   4  10  14   -5.00   32.90
  -4 -10 -14   46.90   19.20
   3   9 -15  -16.10   20.40
   3   9 -15   -6.20   15.60
  -3  -9  15  -14.80   12.00
  -3  -9  15   47.00   17.10
   3   9 -14   15.00   14.20
   3   9 -14   27.50   25.80
  -3  -9  14   49.00   19.50
  -3  -9  14    4.80   13.20
   3   9 -13   14.70   21.90
   3   9 -13   21.80   14.30
  -3  -9  13   34.20   16.50
  -3  -9  13   37.30   14.70
   3   9 -12   -4.40   19.50
   3   9 -12   10.20   12.80
  -3  -9  12    7.30   14.50
  -3  -9  12   -2.90   12.80
   3   9 -11  115.19   19.30
   3   9 -11  118.59   30.80
  -3  -9  11  150.78   21.00
  -3  -9  11   90.19   33.50
  -3  -9  11  150.78   20.80
   3   9 -10  105.79   17.70
   3   9 -10  104.39   29.80
  -3  -9  10   71.79   17.90
  -3  -9  10  111.69   17.70
  -3  -9  10  108.99   31.40
   3   9  -9   36.30   22.70
   3   9  -9   26.20   11.70
  -3  -9   9   24.00   14.10
  -3  -9   9   34.70   13.70
  -3  -9   9   13.40   23.10
  -3  -9   9   40.90   12.90
   3   9  -8    8.80   17.50
  -3  -9   8   19.40   10.70
  -3  -9   8   11.90   11.80
  -3  -9   8   -5.20   22.10
  -3  -9   8    7.50   10.60
   3   9  -7   34.80   19.20
  -3  -9   7   67.59   11.20
  -3  -9   7   50.09   10.90
  -3  -9   7   57.29   11.30
  -3  -9   7   73.59   22.80
   3   9  -6  236.38   28.10
  -3  -9   6  223.58   19.30
  -3  -9   6  213.98   19.20
  -3  -9   6  202.78   18.00
  -3  -9   6  242.18   29.60
   3   9  -5  406.06   37.60
  -3  -9   5  439.06   30.50
  -3  -9   5  424.96   37.80
  -3  -9   5  464.95   32.30
  -3  -9   5  507.75   31.80
  -3  -9   5  471.15   33.00
   3   9  -4   23.80   11.50
  -3  -9   4   13.50    4.90
  -3  -9   4   17.70    6.10
  -3  -9   4   30.50    8.10
  -3  -9   4   12.40    6.10
  -3  -9   4   14.00   10.60
   3   9  -3   -5.30    8.20
   3   9  -3    0.80    5.10
  -3  -9   3   -1.40    7.70
  -3  -9   3    4.40    5.40
  -3  -9   3    0.70    6.40
   3   9  -2  182.08   18.20
   3   9  -2  189.28   17.30
   3   9  -2  193.58   15.80
  -3  -9   2  213.08   16.10
  -3  -9   2  201.68   19.40
  -3  -9   2  173.98   17.00
   3   9  -1  266.57   20.00
   3   9  -1  267.57   19.90
  -3  -9   1  245.58   19.70
  -3  -9   1  244.48   23.50
  -3  -9   1  246.68   19.80
   3   9   0  738.03   50.79
   3   9   0  794.82   48.90
   3   9   0  724.33   47.70
  -3  -9   0  741.23   47.50
  -3  -9   0  712.23   48.30
  -3  -9   0  721.33   51.39
   3   9   1   25.40    8.60
   3   9   1   -1.70    7.50
   3   9   1   19.90    9.30
  -3  -9  -1    6.50    8.50
  -3  -9  -1   10.90    8.90
  -3  -9  -1   10.60    7.80
   3   9   2   73.09   13.00
   3   9   2   43.20    9.40
   3   9   2   33.70   11.50
   3   9   2   56.69   11.20
  -3  -9  -2   39.10   11.60
  -3  -9  -2   54.49   11.40
  -3  -9  -2   56.09   11.30
   3   9   3  163.38   18.80
   3   9   3  261.47   31.70
   3   9   3  165.28   19.70
   3   9   3  202.08   20.60
  -3  -9  -3  229.18   24.00
  -3  -9  -3  122.69   18.50
   3   9   4  719.03   56.99
   3   9   4  768.62   54.39
   3   9   4  768.62   55.29
  -3  -9  -4  758.12   53.89
  -3  -9  -4  747.43   56.19
   3   9   5  109.39   20.10
   3   9   5   86.59   19.60
   3   9   5   63.59   17.70
   3   9   5  109.59   23.20
  -3  -9  -5   71.89   16.10
  -3  -9  -5  115.29   18.90
   3   9   6 1501.65  103.59
   3   9   6 1574.04  105.59
   3   9   6 1592.74  105.39
  -3  -9  -6 1487.75  102.19
  -3  -9  -6 1443.96  103.29
   3   9   7  412.56   44.80
   3   9   7  445.56   44.70
   3   9   7  572.84   49.99
   3   9   7  454.75   48.20
  -3  -9  -7  432.96   41.90
  -3  -9  -7  426.86   46.40
   3   9   8  263.87   34.20
   3   9   8  330.77   40.70
   3   9   8  325.17   40.60
   3   9   8  287.07   41.70
  -3  -9  -8  382.16   39.30
  -3  -9  -8  245.68   34.20
   3   9   9  196.88   33.60
   3   9   9  218.38   37.20
   3   9   9  207.48   39.50
  -3  -9  -9  194.88   31.50
  -3  -9  -9  193.48   29.80
   3   9  10  562.64   59.49
   3   9  10  623.94   58.99
   3   9  10  530.75   55.29
   3   9  10  419.46   57.99
  -3  -9 -10  563.94   54.39
  -3  -9 -10  518.95   53.09
   3   9  11  221.78   33.40
   3   9  11  260.67   46.00
  -3  -9 -11  260.47   32.70
   3   9  12   87.59   35.70
   3   9  12   61.79   25.70
  -3  -9 -12   60.39   20.60
   3   9  13    9.10   31.60
   3   9  13   18.90   23.30
  -3  -9 -13   33.40   19.30
   3   9  14    1.70   22.40
   3   9  14  -69.39   32.30
  -3  -9 -14  -15.70   15.40
   2   8 -15   -2.30   14.10
   2   8 -15  -10.10   23.20
  -2  -8  15   49.90   17.90
  -2  -8  15   23.10   15.70
   2   8 -14   34.80   24.40
   2   8 -14   58.49   17.00
  -2  -8  14   61.09   18.40
  -2  -8  14   37.60   16.50
   2   8 -13   15.90   14.00
   2   8 -13  -10.20   19.70
  -2  -8  13   13.70   16.00
  -2  -8  13   -3.00   14.80
   2   8 -12   -4.20   22.10
   2   8 -12    2.00   12.80
  -2  -8  12   22.70   15.90
  -2  -8  12   15.20   15.10
   2   8 -11   20.80   25.70
   2   8 -11   49.60   15.50
   2   8 -11   70.89   12.10
  -2  -8  11   38.30   19.10
  -2  -8  11   92.49   19.20
  -2  -8  11   63.89   29.00
   2   8 -10   67.99   27.50
   2   8 -10   78.79   12.90
   2   8 -10   64.59   16.00
  -2  -8  10  102.09   18.80
  -2  -8  10   33.20   30.30
  -2  -8  10   76.99   17.80
   2   8  -9   82.69   23.40
   2   8  -9   64.59   14.30
   2   8  -9   64.89   12.20
  -2  -8   9   84.69   27.60
  -2  -8   9   70.89   16.30
  -2  -8   9  101.99   17.90
   2   8  -8  118.09   26.80
   2   8  -8  123.29   15.80
   2   8  -8   80.89   12.70
  -2  -8   8   83.19   16.40
  -2  -8   8  147.19   30.70
  -2  -8   8   57.59   14.20
   2   8  -7  333.67   25.90
   2   8  -7  350.56   37.90
   2   8  -7  344.67   26.10
  -2  -8   7  335.67   28.30
  -2  -8   7  306.07   27.30
  -2  -8   7  287.17   35.90
   2   8  -6    1.50    7.50
   2   8  -6   -5.90   11.90
   2   8  -6    2.00    6.20
  -2  -8   6   -7.30   14.90
  -2  -8   6   -4.60    7.70
  -2  -8   6    8.00    7.60
   2   8  -5  185.78   22.80
  -2  -8   5  157.88   15.40
  -2  -8   5  196.18   15.60
  -2  -8   5  181.08   23.20
  -2  -8   5  195.98   16.90
   2   8  -4    0.80   10.10
  -2  -8   4   12.60    5.70
  -2  -8   4    8.70    4.80
  -2  -8   4   11.00   11.00
  -2  -8   4    2.90    3.80
   2   8  -3  322.67   25.70
  -2  -8   3  290.27   25.40
  -2  -8   3  299.27   22.70
  -2  -8   3  326.57   20.90
  -2  -8   3  309.07   23.90
  -2  -8   3  295.17   20.10
   2   8  -2  225.18   19.90
   2   8  -2  239.08   16.90
  -2  -8   2  231.38   20.80
  -2  -8   2  248.48   17.00
  -2  -8   2  244.38   20.60
   2   8  -1  964.50   59.59
   2   8  -1  909.21   58.09
  -2  -8   1  915.41   59.19
  -2  -8   1  925.11   60.59
  -2  -8   1  937.41   57.99
   2   8   0  718.43   46.20
   2   8   0  710.43   45.80
   2   8   0  676.53   47.90
  -2  -8   0  725.33   46.00
  -2  -8   0  725.53   45.90
  -2  -8   0  668.23   48.20
   2   8   1    6.40    8.40
   2   8   1   10.60    8.80
   2   8   1   10.30    8.80
  -2  -8  -1   17.30    8.90
  -2  -8  -1   25.70    9.10
  -2  -8  -1   -2.00    7.80
   2   8   2  324.17   26.00
   2   8   2  257.07   27.00
   2   8   2  294.07   24.50
  -2  -8  -2  263.37   25.30
  -2  -8  -2  276.57   24.10
  -2  -8  -2  275.67   27.40
   2   8   3  524.35   37.00
   2   8   3  485.25   35.60
   2   8   3  450.25   38.20
   2   8   3  473.65   37.60
  -2  -8  -3  417.86   35.90
  -2  -8  -3  496.15   38.20
   2   8   4  163.08   21.80
   2   8   4  195.68   22.70
   2   8   4  247.78   25.10
   2   8   4  215.68   23.00
  -2  -8  -4  239.18   23.50
  -2  -8  -4  146.19   19.60
   2   8   5  812.72   55.19
   2   8   5  603.74   53.19
  -2  -8  -5  757.72   54.29
  -2  -8  -5  725.63   54.29
   2   8   6 1374.96   93.69
   2   8   6 1245.98   92.59
   2   8   6 1390.96   95.19
   2   8   6 1416.76   94.19
  -2  -8  -6 1355.56   92.99
  -2  -8  -6 1402.06   93.29
   2   8   7  544.35   50.29
   2   8   7  590.04   51.39
   2   8   7  667.63   58.19
   2   8   7  629.24   52.39
  -2  -8  -7  580.24   49.30
  -2  -8  -7  600.74   50.99
   2   8   8   17.40   22.70
   2   8   8   16.20   18.80
   2   8   8   40.40   26.00
   2   8   8    8.70   19.70
  -2  -8  -8   44.80   19.30
  -2  -8  -8  -23.80   16.20
   2   8   9   13.80   19.60
   2   8   9   11.10   22.20
   2   8   9   40.70   28.70
   2   8   9   24.70   22.70
  -2  -8  -9   30.60   19.80
  -2  -8  -9   21.10   19.10
   2   8  10   -0.30   29.50
   2   8  10   31.90   22.70
   2   8  10   34.50   24.70
   2   8  10   29.50   22.00
  -2  -8 -10   36.10   21.60
  -2  -8 -10   -6.90   18.40
   2   8  11   57.99   26.40
   2   8  11   58.49   23.40
   2   8  11   74.49   37.30
   2   8  11   81.19   27.60
  -2  -8 -11   60.79   21.00
   2   8  12  -18.20   19.70
   2   8  12  -10.70   32.80
  -2  -8 -12    6.10   15.70
   2   8  13   36.50   22.80
   2   8  13   67.49   39.30
  -2  -8 -13   82.09   20.50
   2   8  14   16.10   20.60
   2   8  14  -18.90   31.20
  -2  -8 -14    7.40   15.30
   1   7 -15   72.39   17.60
   1   7 -15  100.19   31.80
  -1  -7  15   61.99   21.90
   1   7 -14    5.70   12.90
   1   7 -14   19.80   25.30
  -1  -7  14   51.99   19.80
  -1  -7  14   -8.60   15.70
   1   7 -13   58.99   16.00
   1   7 -13   43.80   24.90
  -1  -7  13   49.90   18.60
  -1  -7  13   80.59   20.00
   1   7 -12  168.28   32.20
   1   7 -12  215.18   25.40
  -1  -7  12  185.98   26.20
  -1  -7  12  219.78   27.30
   1   7 -11  261.67   26.00
   1   7 -11  261.57   28.30
   1   7 -11  227.08   40.40
  -1  -7  11  328.67   32.30
  -1  -7  11  250.17   42.90
  -1  -7  11  224.38   33.50
   1   7 -10   29.50   23.90
   1   7 -10    4.30   11.90
   1   7 -10    8.60   11.90
  -1  -7  10   40.00   27.10
  -1  -7  10    5.00   15.30
  -1  -7  10   35.80   16.10
   1   7  -9  120.49   18.50
   1   7  -9  126.89   27.30
   1   7  -9  124.19   16.70
  -1  -7   9  176.08   33.20
  -1  -7   9  114.19   20.00
   1   7  -8 1287.47   85.79
   1   7  -8 1278.97   86.59
   1   7  -8 1393.76   96.29
  -1  -7   8 1253.17   96.19
  -1  -7   8 1451.75   88.99
   1   7  -7  317.37   34.00
   1   7  -7  272.87   25.20
   1   7  -7  310.87   25.60
  -1  -7   7  303.07   27.70
  -1  -7   7  310.57   37.70
  -1  -7   7  316.17   27.40
   1   7  -6  223.38   20.30
   1   7  -6  196.78   19.30
   1   7  -6  268.57   29.30
  -1  -7   6  208.68   21.00
  -1  -7   6  250.67   22.10
   1   7  -5  671.23   50.09
   1   7  -5  691.23   44.30
   1   7  -5  633.34   45.30
  -1  -7   5  680.33   46.00
  -1  -7   5  719.73   45.80
  -1  -7   5  705.13   51.19
   1   7  -4  359.26   25.50
   1   7  -4  360.46   30.10
   1   7  -4  339.07   22.90
  -1  -7   4  334.37   29.20
  -1  -7   4  316.67   25.00
  -1  -7   4  343.87   24.50
   1   7  -3  129.39   16.00
   1   7  -3  147.39   13.20
  -1  -7   3  111.59   10.00
  -1  -7   3  107.39    9.50
  -1  -7   3  117.89   12.20
  -1  -7   3  141.79   17.20
   1   7  -2  293.47   24.20
  -1  -7   2  279.27   24.50
  -1  -7   2  277.07   22.30
  -1  -7   2  316.57   18.90
   1   7  -1 1265.97   77.29
   1   7  -1 1246.98   79.59
  -1  -7   1 1241.48   79.69
  -1  -7   1 1222.78   79.19
  -1  -7   1 1337.07   77.59
  -1  -7   1 1270.97   79.59
   1   7   0 1352.06   85.39
   1   7   0 1378.96   84.39
   1   7   0 1316.37   85.79
  -1  -7   0 1452.15   86.39
  -1  -7   0 1326.47   85.09
  -1  -7   0 1385.46   84.99
   1   7   1  253.77   22.60
   1   7   1  262.47   22.50
   1   7   1  275.17   22.10
  -1  -7  -1  241.08   22.90
  -1  -7  -1  277.07   22.10
   1   7   2 1191.58   83.39
   1   7   2 1361.56   83.89
   1   7   2 1331.87   83.39
  -1  -7  -2 1262.87   83.19
  -1  -7  -2 1316.67   84.69
  -1  -7  -2 1345.67   83.89
   1   7   3  125.19   17.70
   1   7   3  121.19   17.90
   1   7   3  128.19   16.90
  -1  -7  -3  102.99   14.30
  -1  -7  -3   73.59   16.30
  -1  -7  -3  101.49   16.90
   1   7   4  121.49   16.50
   1   7   4   75.59   16.20
   1   7   4   94.29   18.10
   1   7   4  105.29   16.20
  -1  -7  -4  106.59   15.90
  -1  -7  -4  118.09   18.30
   1   7   5   68.89   16.40
   1   7   5   72.49   15.40
   1   7   5   57.39   17.50
   1   7   5   90.49   16.30
  -1  -7  -5   52.49   14.80
  -1  -7  -5   59.59   14.20
   1   7   6   -7.00   16.20
   1   7   6   11.40   16.00
   1   7   6    5.70   12.20
   1   7   6   13.80   15.00
  -1  -7  -6    2.60   10.80
  -1  -7  -6    6.70   12.80
   1   7   7    1.00   15.80
   1   7   7   20.70   13.70
   1   7   7   12.50   22.00
   1   7   7   -1.60   15.90
  -1  -7  -7  -14.40   13.20
  -1  -7  -7   26.00   13.30
   1   7   8    4.50   15.60
   1   7   8   25.30   20.80
   1   7   8  -10.60   18.50
   1   7   8   -3.60   23.00
  -1  -7  -8  -18.90   15.00
  -1  -7  -8   -5.50   16.40
   1   7   9  972.40   67.69
   1   7   9  853.71   70.39
   1   7   9  833.52   75.39
   1   7   9  859.11   67.99
  -1  -7  -9  694.63   65.09
  -1  -7  -9  910.41   65.39
   1   7  10   13.40   23.90
   1   7  10   -8.10   18.30
   1   7  10  -18.50   31.80
  -1  -7 -10    4.30   18.60
  -1  -7 -10   15.60   18.50
   1   7  11   13.90   24.60
   1   7  11   31.90   21.20
   1   7  11   45.00   35.90
   1   7  11   43.60   21.00
  -1  -7 -11   14.60   19.30
   1   7  12   12.00   17.90
   1   7  12   21.40   31.50
  -1  -7 -12   16.00   18.20
   1   7  13  -48.30   31.90
   1   7  13   21.40   19.60
  -1  -7 -13   29.70   17.80
   1   7  14    9.40   31.70
   1   7  14   10.60   18.70
  -1  -7 -14   17.70   16.10
   1   7  15   51.09   42.10
   1   7  15  -17.70   18.70
  -1  -7 -15   37.10   18.30
   0   6 -15   76.19   46.10
   0   6 -15   83.69   18.70
   0   6 -14    9.20   22.10
   0  -6  14   11.30   17.60
   0  -6  14   58.29   20.80
   0   6 -13   67.69   17.20
   0   6 -13   57.99   25.40
   0  -6  13   61.59   20.30
   0  -6  13   68.29   24.30
   0   6 -12  536.25   45.70
   0   6 -12  605.64   56.49
   0  -6  12  584.54   49.70
   0  -6  12  493.25   49.99
   0   6 -11  553.74   42.60
   0   6 -11  501.75   43.10
   0  -6  11  508.45   45.20
   0  -6  11  433.76   47.40
   0  -6  11  562.84   59.99
   0   6 -10   59.79   26.00
   0   6 -10   91.39   18.40
   0  -6  10   94.79   20.60
   0  -6  10  114.79   35.50
   0  -6  10  113.49   22.60
   0   6  -9   -5.00   11.20
   0   6  -9    2.70   11.70
   0   6  -9  -12.00   18.30
   0  -6   9   31.60   15.70
   0  -6   9    8.70   14.70
   0  -6   9   47.80   26.00
   0   6  -8   59.99   14.70
   0   6  -8   39.00   20.10
   0   6  -8   51.89   13.70
   0  -6   8   54.39   16.40
   0  -6   8   44.50   22.90
   0  -6   8   44.10   15.20
   0   6  -7    9.50    9.70
   0   6  -7    1.00    9.10
   0   6  -7    2.10   16.40
   0  -6   7    4.90   11.70
   0  -6   7   -8.90   10.20
   0  -6   7   12.00   20.40
   0   6  -6  294.77   24.20
   0   6  -6  239.88   24.70
   0   6  -6  348.97   34.40
   0  -6   6  286.17   26.60
   0  -6   6  329.27   35.00
   0  -6   6  287.67   25.50
   0   6  -5 1084.59   70.39
   0   6  -5  999.70   65.39
   0   6  -5 1003.50   65.99
   0  -6   5  955.30   65.59
   0  -6   5 1054.89   68.69
   0  -6   5 1051.29   71.19
   0   6  -4  296.07   23.70
   0   6  -4  340.57   25.80
   0   6  -4  366.96   29.20
   0  -6   4  362.66   26.20
   0  -6   4  318.37   24.10
   0  -6   4  313.97   29.20
   0   6  -3   97.79   15.20
   0   6  -3  113.69   11.50
   0   6  -3   73.89    8.70
   0  -6   3   63.19   13.70
   0  -6   3   74.09    9.80
   0  -6   3   85.89    8.70
   0   6  -2  895.91   55.19
   0   6  -2  870.21   56.39
   0  -6   2  872.51   56.79
   0  -6   2  791.52   54.79
   0   6  -1  887.61   55.29
   0   6  -1  862.11   54.29
   0  -6   1  850.21   54.19
   0  -6   1  821.32   51.69
   0  -6   1  863.61   54.99
   0   6   0  197.28   16.00
   0   6   0  158.38   14.90
   0  -6   0  188.28   16.20
   0  -6   0  187.08   15.70
   0  -6   0  204.78   15.60
   0  -6   0  217.58   14.00
   0   6   1  818.12   58.19
   0   6   1  922.91   57.99
   0   6   1  993.60   58.39
   0  -6  -1  953.90   58.39
   0  -6  -1  841.62   57.69
   0   6   2  865.91   57.19
   0   6   2  942.71   58.89
   0   6   2  860.21   58.49
   0  -6  -2  749.13   57.79
   0  -6  -2  966.80   58.09
   0  -6  -2  867.61   57.09
   0   6   3   57.99   14.80
   0   6   3   91.19   14.90
   0  -6  -3   90.49   15.60
   0  -6  -3   60.39   10.00
   0  -6  -3  113.59   16.00
   0   6   4  364.06   29.60
   0   6   4  373.56   31.50
   0   6   4  303.87   32.40
   0   6   4  342.47   29.20
   0  -6  -4  369.16   29.00
   0  -6  -4  338.47   31.40
   0   6   5 1058.89   73.79
   0   6   5 1116.59   70.99
   0   6   5 1098.99   72.79
   0   6   5  976.70   71.99
   0  -6  -5 1033.20   72.19
   0  -6  -5 1061.29   70.19
   0   6   6  302.47   30.00
   0   6   6  338.47   33.50
   0   6   6  314.87   33.30
   0   6   6  330.27   37.00
   0  -6  -6  261.57   27.90
   0  -6  -6  344.07   33.50
   0   6   7    6.70   18.70
   0   6   7   -1.70   13.80
   0   6   7    8.90   11.90
   0   6   7   -2.30   16.50
   0  -6  -7  -10.20   11.00
   0  -6  -7  -15.20   11.00
   0   6   8   47.20   17.90
   0   6   8   43.80   18.30
   0   6   8   42.10   28.20
   0   6   8   42.70   20.90
   0  -6  -8   25.40   15.00
   0  -6  -8   39.50   16.40
   0   6   9   -2.00   19.80
   0   6   9    2.00   15.90
   0   6   9  -18.50   19.30
   0   6   9  -13.80   28.80
   0  -6  -9   -5.40   14.20
   0  -6  -9   -3.00   15.00
   0   6  10   70.29   22.70
   0   6  10   65.39   20.50
   0   6  10   86.99   33.80
   0  -6 -10  108.69   22.40
   0   6  11  621.84   62.09
   0   6  11  445.66   51.19
   0   6  11  437.06   70.09
   0   6  11  661.53   54.19
   0  -6 -11  446.16   49.30
   0  -6 -11  616.54   50.79
   0   6  12  558.64   53.09
   0   6  12  562.74   69.39
   0  -6 -12  625.04   53.09
   0   6  13   -1.40   34.50
   0   6  13   35.90   18.20
   0  -6 -13   70.59   19.90
   0   6  14   11.00   33.40
   0   6  14   16.50   17.30
   0  -6 -14   30.20   17.70
   0  -6 -15   65.29   21.70
  -1   5 -15   89.59   19.40
   1  -5  15   60.29   28.70
  -1   5 -14  -27.20   18.80
  -1   5 -14   10.80   13.80
   1  -5  14    3.50   19.20
   1  -5  14   -7.20   16.80
  -1   5 -13  -21.40   19.00
  -1   5 -13   24.70   14.60
   1  -5  13   27.90   20.10
   1  -5  13    5.40   19.00
  -1   5 -12  143.99   30.30
  -1   5 -12  133.39   21.90
   1  -5  12  183.28   27.40
   1  -5  12  199.18   29.30
  -1   5 -11  -18.70   20.20
  -1   5 -11    7.00   15.50
  -1   5 -11   15.00   13.10
   1  -5  11   19.20   18.50
   1  -5  11    4.90   17.80
   1  -5  11   25.00   28.40
  -1   5 -10   -0.10   22.10
  -1   5 -10   33.60   19.80
  -1   5 -10   39.00   15.10
   1  -5  10   42.60   19.00
   1  -5  10   -3.10   17.30
  -1   5  -9  361.56   45.90
  -1   5  -9  504.65   42.20
  -1   5  -9  573.04   40.20
   1  -5   9  505.45   52.39
   1  -5   9  465.95   45.90
   1  -5   9  430.06   41.60
  -1   5  -8  184.38   29.50
  -1   5  -8  257.57   24.40
  -1   5  -8  199.68   24.00
   1  -5   8  180.48   34.70
   1  -5   8  190.88   24.70
   1  -5   8  137.69   22.30
  -1   5  -7 1043.50   75.29
  -1   5  -7 1133.09   68.79
  -1   5  -7  981.00   68.99
   1  -5   7  975.60   75.79
   1  -5   7  906.51   68.59
   1  -5   7 1049.09   71.29
  -1   5  -6 1413.46   83.49
  -1   5  -6 1272.37   87.29
  -1   5  -6 1209.38   83.59
   1  -5   6 1215.88   84.89
   1  -5   6 1333.07   90.29
   1  -5   6 1229.08   82.99
  -1   5  -5   94.99   14.00
  -1   5  -5   72.89   16.20
  -1   5  -5  105.99   14.10
   1  -5   5   95.49   12.70
   1  -5   5   93.59   14.50
   1  -5   5   88.79   18.40
  -1   5  -4   -1.10    7.20
  -1   5  -4   -3.10    8.00
  -1   5  -4  -13.10   10.10
   1  -5   4   11.50    9.10
   1  -5   4   -2.80   13.10
   1  -5   4    0.10    7.30
  -1   5  -3  332.37   30.00
  -1   5  -3  406.06   26.30
  -1   5  -3  364.56   29.10
   1  -5   3  413.06   31.30
   1  -5   3  367.86   29.20
   1  -5   3  402.16   26.30
  -1   5  -2  506.15   35.10
  -1   5  -2  503.55   35.70
  -1   5  -2  489.75   32.00
   1  -5   2  488.55   36.00
   1  -5   2  521.25   35.20
   1  -5   2  524.55   32.10
   1  -5   1 2274.07  140.09
  -1   5   0  471.15   29.50
  -1   5   0  447.56   29.10
  -1   5   0  457.05   30.50
  -1   5   0  463.95   31.30
   1  -5   0  454.35   31.10
   1  -5   0  486.15   30.70
  -1   5   1  820.92   52.99
  -1   5   1  815.72   51.19
  -1   5   1  833.62   52.49
   1  -5  -1  783.12   51.09
   1  -5  -1  841.62   52.69
   1  -5  -1  810.02   51.69
  -1   5   2 1566.64   95.89
  -1   5   2 1512.55   95.49
  -1   5   2 1467.45   96.89
   1  -5  -2 1520.85   95.49
   1  -5  -2 1579.34   95.99
   1  -5  -2 1585.94   97.19
  -1   5   3  771.12   51.49
  -1   5   3  843.32   54.79
  -1   5   3  788.52   52.49
   1  -5  -3  744.83   52.39
   1  -5  -3  756.92   51.39
   1  -5  -3  837.82   54.29
  -1   5   4  209.88   23.60
  -1   5   4  214.98   24.50
  -1   5   4  186.08   21.10
  -1   5   4  247.68   20.40
   1  -5  -4  221.38   20.50
   1  -5  -4  231.08   23.30
   1  -5  -4  269.47   26.60
  -1   5   5  276.47   22.90
  -1   5   5  253.47   25.50
  -1   5   5  252.37   24.30
  -1   5   5  261.17   29.30
   1  -5  -5  202.48   23.60
   1  -5  -5  235.68   22.00
  -1   5   6  380.36   38.20
  -1   5   6  319.07   34.50
  -1   5   6  297.37   31.10
  -1   5   6  289.87   27.70
   1  -5  -6  291.07   29.30
   1  -5  -6  345.17   27.90
  -1   5   7 1051.49   75.49
  -1   5   7  974.30   71.79
  -1   5   7  964.80   67.49
  -1   5   7  999.40   70.19
   1  -5  -7  967.20   70.29
   1  -5  -7  982.20   66.99
  -1   5   8 1396.36   93.39
  -1   5   8 1280.77   97.89
  -1   5   8 1482.65   97.29
  -1   5   8 1533.35  103.79
   1  -5  -8 1473.85   96.69
   1  -5  -8 1314.77   92.49
  -1   5   9   33.90   22.10
  -1   5   9   53.29   21.60
  -1   5   9   38.60   28.70
  -1   5   9   41.40   16.40
   1  -5  -9   63.29   16.60
   1  -5  -9   47.20   17.80
  -1   5  10   30.50   34.40
  -1   5  10  106.39   24.20
  -1   5  10   50.99   29.10
  -1   5  10   73.29   18.70
   1  -5 -10   75.29   18.40
   1  -5 -10  103.39   23.00
  -1   5  11  317.67   45.80
  -1   5  11  465.15   44.60
   1  -5 -11  316.17   34.50
   1  -5 -11  416.16   41.70
  -1   5  12  993.70   69.39
  -1   5  12  764.02   64.09
  -1   5  12  686.53   77.29
   1  -5 -12  844.62   64.99
  -1   5  13   65.19   35.10
  -1   5  13   28.50   17.40
   1  -5 -13   29.60   17.20
  -1   5  14  -12.20   31.50
  -1   5  14   20.00   17.10
   1  -5 -14   29.60   17.30
  -1   5  15   20.50   17.10
  -1   5  15    5.80   42.70
   1  -5 -15   15.00   17.30
  -2   4 -15   -1.40   23.60
  -2   4 -15   19.30   14.00
   2  -4  15  -15.90   19.30
  -2   4 -14   28.20   15.20
  -2   4 -14   31.60   23.90
   2  -4  14   -0.60   18.60
  -2   4 -13   -6.40   18.80
  -2   4 -13    6.10   12.90
   2  -4  13   33.40   19.90
   2  -4  13   21.80   22.40
  -2   4 -12  185.28   23.80
  -2   4 -12  103.29   28.80
   2  -4  12  121.89   26.80
   2  -4  12  130.49   27.00
  -2   4 -11  175.38   25.50
  -2   4 -11  137.39   21.50
  -2   4 -11  186.98   35.10
   2  -4  11  115.09   35.00
   2  -4  11  107.39   24.80
   2  -4  11  162.08   28.20
  -2   4 -10  156.58   32.10
  -2   4 -10  211.18   26.10
  -2   4 -10  312.97   32.60
   2  -4  10  277.37   33.10
   2  -4  10  184.08   29.40
   2  -4  10  227.08   42.80
  -2   4  -9   21.40   17.30
  -2   4  -9   28.90   23.00
  -2   4  -9   14.30   14.40
   2  -4   9   45.40   19.30
   2  -4   9    3.10   18.30
   2  -4   9   48.90   25.50
  -2   4  -8    4.30   13.90
  -2   4  -8    4.20   13.30
  -2   4  -8   -2.80   18.60
   2  -4   8   21.00   17.00
   2  -4   8   -4.90   14.80
   2  -4   8    6.30   21.70
  -2   4  -7   65.59   16.10
  -2   4  -7   34.20   17.80
   2  -4   7   33.40   19.70
   2  -4   7   32.80   14.60
   2  -4   7   45.00   16.20
  -2   4  -6 1681.13  104.49
  -2   4  -6 1599.44  108.29
  -2   4  -6 1555.34  105.99
   2  -4   6 1663.33  104.49
   2  -4   6 1617.74  107.59
   2  -4   6 1648.34  110.79
  -2   4  -5  326.27   29.70
  -2   4  -5  320.77   26.10
   2  -4   5  319.87   26.30
   2  -4   5  322.17   31.50
   2  -4   5  336.67   31.20
  -2   4  -4  556.44   40.70
  -2   4  -4  538.15   37.00
  -2   4  -4  531.65   42.00
   2  -4   4  563.74   37.80
   2  -4   4  520.05   41.60
   2  -4   4  539.45   42.10
  -2   4  -3  294.87   25.60
  -2   4  -3  291.87   26.20
  -2   4  -3  272.17   21.30
   2  -4   3  239.98   26.60
   2  -4   3  286.67   27.30
   2  -4   3  315.77   22.10
  -2   4  -1  920.71   56.29
  -2   4  -1  871.81   55.99
  -2   4  -1  852.01   54.09
   2  -4   1  822.82   56.19
   2  -4   1  896.21   56.39
   2  -4   1  845.72   54.09
  -2   4   1  503.15   33.80
  -2   4   1  528.75   34.50
  -2   4   1  504.05   34.20
  -2   4   1  558.34   36.30
   2  -4  -1  538.65   35.70
  -2   4   2   60.79    8.20
  -2   4   2   62.89    7.50
  -2   4   2   58.09   12.40
   2  -4  -2   64.19   11.60
   2  -4  -2   70.39    8.60
   2  -4  -2   53.69    8.60
  -2   4   3 1103.39   78.29
  -2   4   3 1324.27   76.39
   2  -4  -3 1142.39   74.89
   2  -4  -3 1285.97   75.19
   2  -4  -3 1201.38   76.29
   2  -4  -3 1138.69   78.09
  -2   4   4 1134.49   69.19
  -2   4   4 1068.89   73.49
  -2   4   4 1014.30   70.09
   2  -4  -4 1090.89   68.99
   2  -4  -4 1183.48   71.39
   2  -4  -4 1024.10   73.19
   2  -4  -4 1120.39   68.89
  -2   4   5  132.19   21.20
  -2   4   5  138.39   16.40
  -2   4   5  141.89   14.30
  -2   4   5  179.28   21.20
   2  -4  -5  143.19   14.50
   2  -4  -5  162.68   18.20
  -2   4   6  101.89   18.80
  -2   4   6   82.69   19.40
  -2   4   6  101.69   23.40
  -2   4   6  109.79   13.60
   2  -4  -6  120.99   15.80
   2  -4  -6  115.19   18.90
  -2   4   7 3131.79  184.08
  -2   4   7 3072.79  189.78
  -2   4   7 2944.11  191.38
  -2   4   7 3008.50  186.58
   2  -4  -7 2714.93  186.58
   2  -4  -7 2912.61  183.28
  -2   4   8 2680.83  184.88
  -2   4   8 3192.58  176.98
  -2   4   8 2842.32  182.88
  -2   4   8 2933.51  180.28
   2  -4  -8 2735.33  175.28
   2  -4  -8 2516.75  178.98
  -2   4   9   81.79   30.10
  -2   4   9   79.49   24.80
  -2   4   9   85.39   22.10
  -2   4   9   31.20   14.70
   2  -4  -9   74.79   21.30
   2  -4  -9   49.60   14.70
  -2   4  10    1.40   21.50
  -2   4  10    2.30   18.70
  -2   4  10   20.40   31.00
  -2   4  10   -3.60   13.10
   2  -4 -10   11.40   13.90
   2  -4 -10   -0.50   17.40
  -2   4  11  158.08   23.90
  -2   4  11  172.08   40.90
  -2   4  11  189.88   45.80
  -2   4  11  198.68   38.50
   2  -4 -11  221.58   31.40
   2  -4 -11  167.28   22.40
  -2   4  12   56.69   32.10
  -2   4  12   46.20   16.30
  -2   4  12   46.50   19.60
  -2   4  13  -31.60   27.30
  -2   4  13   -3.90   13.80
   2  -4 -13   -7.30   15.80
  -2   4  14    6.20   31.20
  -2   4  14    5.90   14.10
   2  -4 -14    4.50   15.90
  -2   4  15    4.40   14.30
  -2   4  15   -6.30   33.50
   2  -4 -15   -6.50   13.80
  -3   3 -14   21.60   22.90
  -3   3 -14   -1.00   13.30
   3  -3  14  -10.80   20.30
  -3   3 -13   28.70   14.50
  -3   3 -13   -7.90   20.20
   3  -3  13   -7.50   20.30
   3  -3  13   -8.30   20.00
  -3   3 -12   41.00   24.50
  -3   3 -12   38.30   16.30
   3  -3  12   20.40   20.90
   3  -3  12   47.90   22.30
  -3   3 -11  238.98   40.30
  -3   3 -11  314.97   34.10
  -3   3 -11  370.66   39.70
   3  -3  11  351.66   39.90
   3  -3  11  334.07   52.29
   3  -3  11  272.87   37.20
  -3   3 -10  231.28   36.50
  -3   3 -10  333.47   33.20
  -3   3 -10  339.37   35.50
   3  -3  10  333.97   48.70
   3  -3  10  245.88   34.90
   3  -3  10  219.18   32.50
  -3   3  -9  354.76   37.10
  -3   3  -9  389.76   45.90
  -3   3  -9  478.15   43.50
   3  -3   9  342.87   41.40
   3  -3   9  427.06   49.40
   3  -3   9  331.97   37.40
  -3   3  -8 1138.59   84.59
  -3   3  -8 1192.38   81.19
  -3   3  -8 1153.58   78.19
   3  -3   8 1117.49   83.29
   3  -3   8 1094.79   79.19
   3  -3   8 1020.90   86.89
  -3   3  -7  109.39   22.50
  -3   3  -7  119.59   21.60
  -3   3  -7  120.99   18.00
   3  -3   7  100.29   25.10
   3  -3   7   96.79   18.70
   3  -3   7   76.19   18.80
  -3   3  -6  249.18   25.20
  -3   3  -6  285.37   30.50
  -3   3  -6  321.17   31.00
   3  -3   6  256.07   27.20
   3  -3   6  361.86   34.70
   3  -3   6  250.37   32.30
  -3   3  -5   90.29   14.10
  -3   3  -5  117.59   19.60
  -3   3  -5  143.89   20.90
   3  -3   5   92.49   21.20
   3  -3   5  139.29   16.80
   3  -3   5  116.69   19.10
  -3   3  -4  260.67   27.40
  -3   3  -4  297.97   22.60
  -3   3  -4  245.88   25.20
   3  -3   4  291.97   29.60
   3  -3   4  252.27   26.40
   3  -3   4  247.88   21.70
  -3   3  -3   29.10   12.70
  -3   3  -3    8.90    8.10
  -3   3  -3    4.40   10.60
   3  -3   3   16.00   11.50
   3  -3   3   31.60    9.40
   3  -3   3   45.00   13.70
  -3   3  -2  174.28   19.10
  -3   3  -2  141.09   17.00
  -3   3  -2  173.18   16.40
   3  -3   2  164.18   15.70
   3  -3   2  116.69   17.20
   3  -3   2  167.58   19.20
  -3   3  -1  388.16   32.00
  -3   3  -1  431.06   33.30
  -3   3  -1  433.56   30.20
   3  -3   1  441.26   32.80
   3  -3   1  454.95   34.30
   3  -3   1  441.96   30.10
  -3   3   0   20.50    7.20
  -3   3   0   22.20    6.70
  -3   3   0   28.60    8.70
   3  -3   0   16.80    8.50
   3  -3   0   30.70    9.40
   3  -3   0   22.40    6.60
  -3   3   1    8.30    6.50
  -3   3   1   11.60    8.70
  -3   3   1    7.60    5.90
   3  -3  -1   11.70    6.40
   3  -3  -1   -4.00    7.50
  -3   3   2   84.39   12.10
  -3   3   2   97.29   14.20
  -3   3   2  100.29   10.20
  -3   3   2   90.59   10.50
   3  -3  -2   90.59   13.70
   3  -3  -2  108.99   11.60
  -3   3   3 2774.62  169.18
  -3   3   3 2768.12  165.48
   3  -3  -3 2724.83  168.98
   3  -3  -3 2754.72  165.88
   3  -3  -3 2584.44  165.38
  -3   3   4 1289.77   88.19
  -3   3   4 1383.66   85.59
   3  -3  -4 1381.16   85.99
   3  -3  -4 1375.56   83.29
   3  -3  -4 1392.76   83.59
   3  -3  -4 1232.48   87.99
  -3   3   5   18.80    7.70
  -3   3   5   12.20   13.30
  -3   3   5   21.50   11.40
   3  -3  -5   17.40    6.00
   3  -3  -5   28.60    9.90
   3  -3  -5   17.10    5.70
  -3   3   6   42.90   17.30
  -3   3   6   75.79   19.70
  -3   3   6   58.59    9.60
   3  -3  -6   67.19   10.90
   3  -3  -6   86.59   15.90
   3  -3  -6   76.39    8.90
  -3   3   7  571.24   39.80
  -3   3   7  434.26   43.10
  -3   3   7  514.15   36.10
  -3   3   7  435.86   46.00
   3  -3  -7  456.75   34.90
   3  -3  -7  535.55   34.40
   3  -3  -7  516.35   40.10
  -3   3   8   15.10    9.60
  -3   3   8   -1.20   17.40
  -3   3   8    0.10   23.70
  -3   3   8   19.50   14.30
   3  -3  -8    9.10    8.00
   3  -3  -8   25.10    9.30
   3  -3  -8   25.70   14.00
  -3   3   9  -15.40   18.70
  -3   3   9  -31.10   14.30
  -3   3   9    8.70   10.80
  -3   3   9  -19.20   24.00
   3  -3  -9   -2.10    9.80
   3  -3  -9  -14.80   15.30
   3  -3  -9    8.70    9.20
  -3   3  10   -7.30   27.10
  -3   3  10   12.90   16.50
  -3   3  10  -32.20   20.40
  -3   3  10   12.30   12.40
   3  -3 -10  -23.30   16.20
   3  -3 -10   10.70    9.50
   3  -3 -10    3.30   10.30
  -3   3  11   71.89   28.60
  -3   3  11  105.39   35.80
  -3   3  11   71.99   16.30
   3  -3 -11  113.69   24.10
   3  -3 -11   85.49   13.00
   3  -3 -11   96.49   13.80
  -3   3  12   21.00   30.20
  -3   3  12   13.20   18.50
  -3   3  12   25.10   13.30
   3  -3 -12    3.30   24.10
  -3   3  13   34.80   14.80
  -3   3  13   37.40   32.30
   3  -3 -13   38.10   17.80
  -3   3  14   -6.10   12.70
  -3   3  14  -14.60   29.50
   3  -3 -14   -6.80   15.40
  -3   3  15   68.69   16.40
  -3   3  15   51.29   36.30
   3  -3 -15   90.69   22.60
  -4   2 -14    6.10   23.00
  -4   2 -14   21.20   15.40
   4  -2  14   -0.70   22.00
  -4   2 -13  420.86   38.80
  -4   2 -13  293.97   44.00
   4  -2  13  316.47   42.20
  -4   2 -12  493.75   52.89
   4  -2  12  442.66   51.39
   4  -2  12  529.45   53.29
  -4   2 -11   86.79   27.00
  -4   2 -11   83.19   20.00
   4  -2  11   99.49   27.90
  -4   2 -10  316.17   36.10
  -4   2 -10  407.26   45.20
   4  -2  10  309.77   37.80
   4  -2  10  270.27   37.30
   4  -2  10  368.06   48.40
  -4   2  -9   82.69   22.10
  -4   2  -9   75.39   19.50
  -4   2  -9   84.89   25.30
   4  -2   9   79.89   25.30
   4  -2   9  111.19   31.90
   4  -2   9   75.59   24.30
  -4   2  -8  774.82   58.99
  -4   2  -8  726.43   63.89
  -4   2  -8  875.71   65.59
   4  -2   8  742.73   67.39
   4  -2   8  828.32   62.29
   4  -2   8  827.22   67.69
  -4   2  -7    6.20   18.60
  -4   2  -7   13.40   15.50
  -4   2  -7    6.50   12.10
   4  -2   7   20.10   16.30
   4  -2   7   -3.80   18.50
   4  -2   7   -3.10   16.40
  -4   2  -6  534.75   45.50
  -4   2  -6  522.15   38.00
  -4   2  -6  520.65   43.10
   4  -2   6  496.75   44.90
   4  -2   6  439.46   46.30
   4  -2   6  467.35   39.30
  -4   2  -5  661.13   54.29
  -4   2  -5  702.33   49.90
  -4   2  -5  746.83   53.39
   4  -2   5  692.23   55.89
   4  -2   5  675.53   57.79
   4  -2   5  663.53   48.50
  -4   2  -4    0.80   10.00
  -4   2  -4   16.10   12.60
  -4   2  -4   22.20    9.70
   4  -2   4   12.00   25.70
   4  -2   4   -1.80   11.10
   4  -2   4   12.20    8.80
  -4   2  -3  376.86   27.70
  -4   2  -3  326.97   29.70
  -4   2  -3  353.56   33.40
   4  -2   3  363.26   35.00
   4  -2   3  340.77   30.40
   4  -2   3  332.27   27.40
  -4   2  -2   -9.10    9.70
  -4   2  -2    8.20    8.20
  -4   2  -2    3.10   11.00
   4  -2   2   -2.30   10.60
   4  -2   2   19.30   13.80
   4  -2   2    4.30    7.80
  -4   2  -1  527.85   38.70
  -4   2  -1  458.45   34.80
  -4   2  -1  511.05   34.40
   4  -2   1  449.36   35.30
   4  -2   1  465.85   33.60
  -4   2   0  117.29   14.60
  -4   2   0  132.29   16.10
  -4   2   0  164.18   20.20
   4  -2   0  178.38   16.40
   4  -2   0  148.59   16.60
   4  -2   0  167.48   19.30
  -4   2   1   87.59   12.70
  -4   2   1   87.99   11.80
  -4   2   1   63.39   11.80
   4  -2  -1   86.09   14.00
   4  -2  -1   94.29   13.10
   4  -2  -1   76.59   11.90
  -4   2   2 3156.18  191.58
   4  -2  -2 3090.39  192.88
   4  -2  -2 3158.78  192.48
  -4   2   3  269.07   21.10
  -4   2   3  267.47   24.10
  -4   2   3  295.27   23.70
  -4   2   3  274.17   20.00
   4  -2  -3  225.08   24.30
   4  -2  -3  263.27   22.10
  -4   2   4  216.78   19.00
  -4   2   4  213.68   21.00
  -4   2   4  235.08   16.70
  -4   2   4  254.67   25.60
   4  -2  -4  221.98   18.00
   4  -2  -4  232.38   23.50
   4  -2  -4  230.78   16.40
  -4   2   5   68.99   11.50
  -4   2   5   72.79   15.70
  -4   2   5   65.79   13.00
  -4   2   5   50.69   16.80
   4  -2  -5   52.59   10.60
  -4   2   6  183.38   19.10
  -4   2   6  201.98   27.20
   4  -2  -6  218.28   22.30
  -4   2   7  204.08   28.40
  -4   2   7  142.39   28.70
  -4   2   7  201.48   20.30
   4  -2  -7  187.18   21.90
  -4   2   8   37.10   12.50
  -4   2   8   -0.90   19.70
  -4   2   8   14.50   22.00
   4  -2  -8   29.40   13.80
  -4   2   9  169.38   31.10
  -4   2   9  202.88   25.70
  -4   2   9  199.78   18.60
  -4   2   9  187.58   36.20
   4  -2  -9  193.68   26.40
  -4   2  10   11.00   10.00
  -4   2  10   31.40   23.90
  -4   2  10    9.10   16.90
  -4   2  10   11.90   27.90
   4  -2 -10   22.90   18.20
  -4   2  11  261.87   41.00
  -4   2  11  150.58   36.90
  -4   2  11  175.28   39.60
  -4   2  11  167.78   19.50
   4  -2 -11  186.18   28.50
  -4   2  12   -7.80   30.70
  -4   2  12    6.10   10.20
  -4   2  12   37.60   19.50
   4  -2 -12   -1.30   18.00
  -4   2  13   86.49   35.20
   4  -2 -13   84.59   22.10
  -4   2  14    1.00   10.50
  -4   2  14  -17.40   30.20
   4  -2 -14    0.50   16.00
  -4   2  15  130.69   40.70
   4  -2 -15  116.69   25.50
  -5   1 -14   47.70   27.80
  -5   1 -14   51.69   19.20
   5  -1  14   51.99   27.50
  -5   1 -13  487.85   57.99
  -5   1 -13  554.34   48.30
   5  -1  13  451.55   52.99
  -5   1 -12  401.46   50.99
  -5   1 -12  374.06   39.60
   5  -1  12  420.26   48.50
  -5   1 -11   10.80   20.00
  -5   1 -11   11.10   16.40
   5  -1  11  -12.60   20.50
   5  -1  11   19.90   25.10
  -5   1 -10  276.17   39.00
  -5   1 -10  303.07   39.70
  -5   1 -10  305.27   36.00
   5  -1  10  308.67   45.90
   5  -1  10  311.87   41.50
   5  -1  10  274.67   39.50
  -5   1  -9    1.40   22.80
  -5   1  -9  -26.20   15.30
  -5   1  -9    5.80   19.30
   5  -1   9    2.40   25.00
   5  -1   9  -29.20   21.00
   5  -1   9   36.20   24.90
  -5   1  -8  218.38   31.40
  -5   1  -8  208.28   27.00
  -5   1  -8  225.68   34.90
   5  -1   8  178.78   34.10
   5  -1   8  218.68   31.10
   5  -1   8  151.58   31.80
  -5   1  -7   33.00   20.10
  -5   1  -7   56.29   15.30
  -5   1  -7   35.40   20.60
   5  -1   7   28.00   24.30
   5  -1   7   95.49   21.70
   5  -1   7   68.69   23.80
  -5   1  -6  467.15   49.00
  -5   1  -6  549.65   47.30
  -5   1  -6  554.24   41.00
   5  -1   6  486.65   50.69
   5  -1   6  517.05   47.10
   5  -1   6  601.54   44.60
  -5   1  -5  199.08   25.90
  -5   1  -5  159.98   19.40
  -5   1  -5  214.18   28.20
   5  -1   5  121.79   25.10
   5  -1   5  194.38   34.50
   5  -1   5  178.28   22.40
  -5   1  -4   76.59   19.10
  -5   1  -4  104.49   17.00
  -5   1  -4   69.09   16.70
   5  -1   4   74.59   13.70
   5  -1   4   60.79   15.40
   5  -1   4   63.99   20.20
  -5   1  -3  397.76   30.20
  -5   1  -3  412.56   32.20
  -5   1  -3  409.06   37.50
   5  -1   3  399.96   30.40
   5  -1   3  352.86   32.00
   5  -1   3  375.26   38.10
  -5   1  -2  466.75   34.10
  -5   1  -2  512.15   41.30
  -5   1  -2  465.65   34.90
   5  -1   2  485.85   35.50
   5  -1   2  426.16   40.40
   5  -1   2  462.35   34.10
  -5   1  -1  151.28   19.10
  -5   1  -1  158.28   16.40
  -5   1  -1  149.29   16.40
   5  -1   1  120.19   16.40
   5  -1   1  173.38   17.20
   5  -1   1  107.99   17.90
  -5   1   0  123.39   14.90
  -5   1   0   83.19   18.40
  -5   1   0  131.09   14.90
   5  -1   0  141.99   16.00
   5  -1   0  123.49   18.40
   5  -1   0  130.59   16.00
  -5   1   1  245.18   23.40
  -5   1   1  198.18   19.80
  -5   1   1  231.98   20.80
   5  -1  -1  223.68   23.50
   5  -1  -1  201.58   20.20
   5  -1  -1  204.18   20.30
  -5   1   2   22.10    9.70
  -5   1   2   33.60    9.80
  -5   1   2   36.20   10.70
   5  -1  -2   26.30   11.10
   5  -1  -2   45.20   10.80
   5  -1  -2   30.80   10.30
  -5   1   3  175.88   18.20
  -5   1   3  146.39   15.00
  -5   1   3  129.59   15.60
   5  -1  -3  121.39   14.60
   5  -1  -3  142.59   17.00
   5  -1  -3  133.39   16.50
  -5   1   4 1275.67   79.79
  -5   1   4 1271.17   83.49
  -5   1   4 1317.97   84.59
  -5   1   4 1351.06   82.29
   5  -1  -4 1338.47   80.39
   5  -1  -4 1156.68   83.89
  -5   1   5   23.50   11.80
  -5   1   5   26.20   13.00
  -5   1   5   13.10    4.50
  -5   1   5   12.80    7.80
  -5   1   5   37.10   13.70
  -5   1   6  -14.20   10.60
  -5   1   6   -3.30    7.60
  -5   1   6  -29.30   12.50
  -5   1   7  131.99   23.80
  -5   1   7  142.69   21.80
  -5   1   7  122.19   16.20
  -5   1   7  123.39   26.80
   5  -1  -7  115.99   18.20
  -5   1   8  100.89   16.40
  -5   1   8   81.59   27.40
  -5   1   8   61.19   18.40
  -5   1   8  101.09   24.70
   5  -1  -8   79.79   16.70
  -5   1   9   73.29   31.50
  -5   1   9   89.69   25.50
  -5   1   9   82.29   16.50
   5  -1  -9  107.69   20.10
  -5   1  10  212.68   35.20
  -5   1  10  146.69   36.90
  -5   1  10  250.77   29.00
   5  -1 -10  196.18   26.90
  -5   1  11 1239.28   97.69
  -5   1  11 1209.58   99.89
   5  -1 -11 1259.57   89.29
  -5   1  12  148.99   26.80
  -5   1  12  114.89   36.80
   5  -1 -12  134.19   29.30
  -5   1  13   91.59   34.80
   5  -1 -13   40.50   19.50
  -5   1  14  -10.60   35.40
   5  -1 -14   26.40   18.80
  -5   1  15   81.49   42.80
   5  -1 -15   70.99   22.60
  -6   0 -14   15.80   14.80
   6   0  14   38.10   29.80
  -6   0 -13   30.80   25.60
  -6   0 -13    2.00   17.40
   6   0  13   28.20   25.10
  -6   0 -12   67.19   22.30
  -6   0 -12   51.29   27.80
   6   0  12   45.80   26.50
  -6   0 -11   37.00   23.50
  -6   0 -11   16.10   18.10
   6   0  11   13.50   26.40
   6   0  11   29.20   25.10
  -6   0 -10  342.97   39.90
  -6   0 -10  443.96   48.10
   6   0  10  410.66   49.00
   6   0  10  387.36   52.09
   6   0  10  354.96   43.50
  -6   0  -9   61.79   27.00
  -6   0  -9   60.09   24.30
  -6   0  -9   52.99   20.60
   6   0   9   39.90   26.00
   6   0   9   62.19   27.50
  -6   0  -8   49.30   24.20
  -6   0  -8  107.29   27.90
  -6   0  -8   88.19   21.30
   6   0   8  101.79   27.70
   6   0   8  139.39   33.30
   6   0   8  117.89   25.10
  -6   0  -7 1568.54   95.69
  -6   0  -7 1286.87  101.09
  -6   0  -7 1497.55  100.69
   6   0   7 1312.77  102.79
   6   0   7 1410.56   97.39
   6   0   7 1300.17  100.19
  -6   0  -6  316.77   37.20
  -6   0  -6  290.97   34.10
  -6   0  -6  279.87   30.20
   6   0   6  278.97   31.20
   6   0   6  327.27   38.40
   6   0   6  355.36   38.50
  -6   0  -5    3.50   11.00
  -6   0  -5   -5.20   14.50
  -6   0  -5   -7.20   16.40
   6   0   5  -24.90   14.70
   6   0   5   17.20   34.70
   6   0   5   -9.70   11.80
  -6   0  -4  193.88   27.30
  -6   0  -4  260.47   26.00
  -6   0  -4  289.47   26.50
   6   0   4  236.38   24.50
   6   0   4  288.67   35.30
   6   0   4  211.38   26.10
  -6   0  -3  819.42   66.89
  -6   0  -3  954.20   62.19
  -6   0  -3  895.81   60.89
   6   0   3  899.21   61.99
   6   0   3  916.61   68.99
  -6   0  -2  273.57   23.70
  -6   0  -2  273.27   29.60
   6   0   2  342.37   32.40
   6   0   2  264.97   24.70
   6   0   2  226.58   23.20
  -6   0  -1  164.18   17.80
  -6   0  -1  107.39   18.90
  -6   0  -1  140.99   16.10
   6   0   1  167.48   23.50
   6   0   1  132.69   16.50
   6   0   1  161.08   17.70
  -6   0   0  449.06   38.20
  -6   0   0  420.76   33.10
  -6   0   0  436.46   32.40
   6   0   0  483.45   39.30
   6   0   0  438.76   33.90
   6   0   0  478.85   33.30
  -6   0   1  108.49   14.80
  -6   0   1   99.39   16.30
  -6   0   1  112.49   13.70
   6   0  -1  108.19   19.90
   6   0  -1   99.29   14.60
   6   0  -1  121.09   14.30
  -6   0   2  338.67   25.10
  -6   0   2  321.97   27.50
  -6   0   2  315.87   25.70
   6   0  -2  265.57   24.50
   6   0  -2  292.37   25.80
   6   0  -2  305.67   28.30
  -6   0   3  407.86   31.70
  -6   0   3  448.36   33.60
  -6   0   3  420.96   32.60
   6   0  -3  446.96   33.00
   6   0  -3  398.66   32.50
   6   0  -3  427.36   33.10
  -6   0   4   31.70    8.50
  -6   0   4   19.50   12.40
  -6   0   4   29.20    9.70
  -6   0   4   20.30   10.10
   6   0  -4   24.20   11.20
   6   0  -4   43.20    8.50
   6   0  -4    8.70   12.10
  -6   0   5  307.47   30.40
  -6   0   5  393.66   28.70
  -6   0   5  348.57   24.30
  -6   0   5  369.36   32.90
  -6   0   5  310.47   29.00
  -6   0   6 2013.60  119.09
  -6   0   6 1888.61  125.59
  -6   0   6 1787.12  120.29
  -6   0   6 1770.52  122.49
  -6   0   7 2987.90  197.08
  -6   0   7 3144.09  192.98
  -6   0   7 3065.69  194.98
  -6   0   7 3183.98  198.68
  -6   0   8  307.67   37.90
  -6   0   8  289.37   32.10
  -6   0   8  302.07   35.30
  -6   0   8  262.07   28.00
  -6   0   9  138.29   33.20
  -6   0   9  104.79   23.20
  -6   0   9  104.89   18.70
  -6   0   9  109.19   29.30
  -6   0  10  742.33   63.99
  -6   0  10  577.44   54.49
  -6   0  10  666.73   50.39
  -6   0  10  522.65   64.29
  -6   0  11  864.21   74.29
  -6   0  11  874.51   82.69
  -6   0  11  965.50   70.29
  -6   0  11  786.72   68.59
  -6   0  12  257.27   32.00
  -6   0  12  226.68   46.80
  -6   0  13    9.40   30.40
  -6   0  13   44.30   20.50
  -6   0  14   71.49   23.70
  -6   0  14   67.19   40.10
  -6   0  15   15.50   19.60
  -6   0  15   -7.00   36.90
  -7  -1 -13   18.20   27.00
  -7  -1 -13   25.60   19.50
   7   1  13    1.90   27.30
  -7  -1 -12   24.40   25.20
  -7  -1 -12   38.30   19.70
   7   1  12    2.80   25.40
  -7  -1 -11  354.46   46.10
  -7  -1 -11  318.37   39.00
   7   1  11  257.37   42.70
  -7  -1 -10   54.69   23.20
  -7  -1 -10   33.20   18.80
  -7  -1 -10   23.60   24.40
   7   1  10   27.50   25.70
   7   1  10   31.90   24.80
   7   1  10   57.29   29.00
  -7  -1  -9   77.29   24.50
  -7  -1  -9   72.29   21.30
   7   1   9   68.29   25.20
   7   1   9   74.89   30.60
   7   1   9  101.89   34.20
  -7  -1  -8   45.20   19.60
  -7  -1  -8   26.30   25.20
  -7  -1  -8   54.59   25.50
   7   1   8   69.79   26.30
   7   1   8   45.30   28.40
   7   1   8   42.10   25.50
  -7  -1  -7  123.79   29.80
  -7  -1  -7  104.19   21.90
  -7  -1  -7  131.49   27.70
   7   1   7   79.59   24.00
   7   1   7   99.79   26.20
   7   1   7  130.29   30.90
  -7  -1  -6  406.36   35.90
  -7  -1  -6  389.86   39.70
  -7  -1  -6  495.35   48.70
   7   1   6  294.27   38.40
   7   1   6  370.46   42.20
   7   1   6  494.75   42.60
  -7  -1  -5  -28.30   34.60
  -7  -1  -5   17.10   13.20
  -7  -1  -5    7.90   15.60
   7   1   5   21.80   14.70
   7   1   5    8.70   17.40
   7   1   5    5.20   16.70
  -7  -1  -4   28.40   19.00
  -7  -1  -4    1.20   10.60
   7   1   4   29.40   15.00
   7   1   4    8.00   14.40
   7   1   4    3.40   19.20
  -7  -1  -3    4.20   16.60
  -7  -1  -3   -5.60   10.70
  -7  -1  -3   10.00   11.10
   7   1   3    0.30   12.20
   7   1   3   10.40   12.30
   7   1   3   -8.30   17.30
  -7  -1  -2  592.94   45.30
  -7  -1  -2  552.44   53.19
  -7  -1  -2  709.43   46.80
   7   1   2  682.63   47.60
   7   1   2  675.83   46.50
   7   1   2  589.74   54.09
  -7  -1  -1  219.38   28.50
  -7  -1  -1  272.47   24.10
  -7  -1  -1  332.77   26.50
   7   1   1  337.27   34.10
   7   1   1  300.97   27.30
   7   1   1  279.17   25.60
  -7  -1   0  598.04   49.00
  -7  -1   0  559.94   43.50
  -7  -1   0  579.24   41.00
   7   1   0  602.14   49.00
   7   1   0  569.54   49.90
   7   1   0  646.84   42.30
  -7  -1   1  264.87   23.40
  -7  -1   1  304.97   31.20
  -7  -1   1  282.07   25.90
   7   1  -1  250.07   29.70
   7   1  -1  246.78   24.20
   7   1  -1  298.57   23.70
  -7  -1   2 1324.37   86.49
  -7  -1   2 1304.17   88.29
  -7  -1   2 1318.97   84.79
   7   1  -2 1358.56   89.49
   7   1  -2 1301.17   84.79
   7   1  -2 1375.86   87.99
  -7  -1   3 2554.44  163.48
  -7  -1   3 2619.44  164.68
  -7  -1   3 2582.74  164.68
   7   1  -3 2576.94  163.88
   7   1  -3 2718.53  163.88
   7   1  -3 2759.62  167.68
  -7  -1   4  266.37   23.70
  -7  -1   4  238.78   25.00
  -7  -1   4  251.97   24.80
   7   1  -4  249.97   22.40
   7   1  -4  258.77   25.90
   7   1  -4  234.38   25.70
  -7  -1   5   12.70   12.50
  -7  -1   5    7.40    9.80
  -7  -1   5   -1.10   12.50
  -7  -1   5   -1.20   10.70
  -7  -1   5    8.10    7.70
   7   1  -5    3.50    5.90
  -7  -1   6 1435.76   89.59
  -7  -1   6 1298.07   87.89
  -7  -1   6 1368.66   91.39
  -7  -1   6 1442.16   95.09
  -7  -1   6 1293.47   92.39
  -7  -1   7 3136.09  206.08
  -7  -1   7 3115.49  203.28
  -7  -1   7 3397.36  201.98
  -7  -1   7 3275.67  205.98
  -7  -1   8  398.16   43.20
  -7  -1   8  328.57   40.60
  -7  -1   8  418.06   34.80
  -7  -1   8  417.66   39.10
  -7  -1   9   15.80   13.50
  -7  -1   9   72.49   25.70
  -7  -1   9   59.89   21.30
  -7  -1   9   44.30   24.30
  -7  -1  10   67.09   27.80
  -7  -1  10   55.19   22.50
  -7  -1  10   83.89   18.80
  -7  -1  10   56.29   30.90
  -7  -1  11   98.49   27.40
  -7  -1  11   57.69   32.20
  -7  -1  11  103.29   21.10
  -7  -1  11   49.70   19.90
  -7  -1  12   19.50   18.60
  -7  -1  12   10.80   28.80
  -7  -1  12   42.30   16.90
  -7  -1  13    6.60   20.00
  -7  -1  13   19.80   33.80
  -7  -1  14    5.10   20.10
  -7  -1  14   -2.70   34.50
  -8  -2 -13   60.69   21.30
  -8  -2 -13   29.80   27.20
   8   2  13   90.59   34.50
  -8  -2 -12   10.60   20.90
  -8  -2 -12   26.30   21.20
   8   2  12  -10.10   23.80
  -8  -2 -11   94.89   27.10
  -8  -2 -11   85.19   22.10
   8   2  11   53.59   25.60
  -8  -2 -10   19.20   17.00
  -8  -2 -10  -49.60   23.20
  -8  -2 -10  -15.20   18.00
   8   2  10  -11.70   26.60
   8   2  10  -22.80   23.40
  -8  -2  -9  358.86   44.80
  -8  -2  -9  403.46   50.09
  -8  -2  -9  317.27   36.80
   8   2   9  319.47   46.70
   8   2   9  345.97   47.90
   8   2   9  310.67   41.80
  -8  -2  -8  250.47   40.80
  -8  -2  -8  298.37   35.00
  -8  -2  -8  247.58   38.30
   8   2   8  308.77   44.90
   8   2   8  307.87   43.70
   8   2   8  345.37   42.10
  -8  -2  -7   55.59   27.60
  -8  -2  -7  101.59   22.20
  -8  -2  -7   49.30   24.60
   8   2   7  102.89   28.00
   8   2   7   70.89   26.60
   8   2   7  111.59   33.90
  -8  -2  -6  156.88   32.50
  -8  -2  -6  186.38   26.50
  -8  -2  -6  155.18   28.60
   8   2   6  136.99   29.00
   8   2   6  187.48   27.50
   8   2   6  242.98   36.70
  -8  -2  -5  509.25   42.40
  -8  -2  -5  492.65   46.00
   8   2   5  540.25   45.00
   8   2   5  511.25   45.90
   8   2   5  534.35   53.99
  -8  -2  -4  308.47   37.60
  -8  -2  -4  279.37   28.20
  -8  -2  -4  251.17   28.90
   8   2   4  147.89   28.50
   8   2   4  226.38   27.30
   8   2   4  203.58   26.70
  -8  -2  -3   32.00   13.90
  -8  -2  -3   53.39   15.30
  -8  -2  -3   31.70   19.50
   8   2   3   46.60   15.50
   8   2   3   73.59   23.40
   8   2   3   22.70   14.30
  -8  -2  -2   78.99   23.50
  -8  -2  -2   80.09   14.90
  -8  -2  -2   57.99   14.00
   8   2   2   90.49   17.60
   8   2   2   33.80   15.20
   8   2   2   72.89   15.10
  -8  -2  -1   27.10   10.30
  -8  -2  -1   35.60   12.40
  -8  -2  -1   22.70   18.00
   8   2   1   42.60   12.80
   8   2   1   23.50   16.00
   8   2   1   27.10   13.70
  -8  -2   0  232.78   30.40
  -8  -2   0  319.57   24.60
  -8  -2   0  367.26   28.70
   8   2   0  325.87   25.80
   8   2   0  279.87   27.60
   8   2   0  221.58   28.50
  -8  -2   1   47.20   14.50
  -8  -2   1   52.69   16.80
  -8  -2   1   48.60   11.10
   8   2  -1   42.00   14.70
   8   2  -1   53.99   17.40
   8   2  -1   53.69   11.30
  -8  -2   2 2576.54  168.08
  -8  -2   2 2795.32  163.48
  -8  -2   2 2625.44  165.88
   8   2  -2 2658.53  163.68
   8   2  -2 2614.14  166.98
   8   2  -2 2553.84  165.98
  -8  -2   3 2753.32  174.68
  -8  -2   3 2767.32  171.68
  -8  -2   3 2814.22  174.08
   8   2  -3 2906.71  174.48
   8   2  -3 2593.64  171.78
   8   2  -3 2813.52  173.18
  -8  -2   4   19.60   12.10
  -8  -2   4   27.10   13.00
  -8  -2   4   35.20   11.60
  -8  -2   4   16.60   12.10
   8   2  -4   23.10   10.50
   8   2  -4   12.10   11.40
   8   2  -4   15.80   13.60
  -8  -2   5  313.47   30.90
  -8  -2   5  339.57   32.80
  -8  -2   5  375.06   33.70
  -8  -2   5  345.97   29.30
   8   2  -5  329.57   26.30
   8   2  -5  342.07   32.30
  -8  -2   6   73.89   17.50
  -8  -2   6   97.09   20.20
  -8  -2   6   69.79   20.00
  -8  -2   6   91.49   15.80
  -8  -2   6   99.79   13.00
  -8  -2   7  195.18   26.10
  -8  -2   7  178.28   28.00
  -8  -2   7  198.98   29.00
  -8  -2   7  200.58   23.50
  -8  -2   8    3.20   17.00
  -8  -2   8   35.50   21.00
  -8  -2   8    9.40   11.30
  -8  -2   8   -6.80   21.40
  -8  -2   9  179.28   27.80
  -8  -2   9  131.79   21.30
  -8  -2   9  175.98   33.10
  -8  -2   9  118.99   29.50
  -8  -2  10   90.19   22.60
  -8  -2  10   89.49   27.90
  -8  -2  10  120.89   23.20
  -8  -2  10   94.69   32.40
  -8  -2  11   44.80   23.10
  -8  -2  11   26.70   19.10
  -8  -2  11   28.50   15.30
  -8  -2  11   17.40   29.90
  -8  -2  12   31.20   23.20
  -8  -2  12    3.80   17.80
  -8  -2  12   -4.50   26.60
  -8  -2  13   14.80   19.80
  -8  -2  13   17.80   30.70
  -8  -2  14  -36.80   31.00
  -8  -2  14    4.00   20.50
  -9  -3 -12   41.10   23.70
  -9  -3 -12    2.10   24.10
   9   3  12  -16.50   23.80
  -9  -3 -11   -5.60   16.20
  -9  -3 -11   27.90   23.80
   9   3  11    8.70   29.00
  -9  -3 -10  -17.20   20.50
  -9  -3 -10   -5.00   15.30
   9   3  10    5.90   26.80
  -9  -3  -9   15.30   17.00
  -9  -3  -9   30.30   27.50
  -9  -3  -9   47.10   24.50
   9   3   9   50.89   28.10
   9   3   9   53.29   27.70
  -9  -3  -8   -5.60   26.40
  -9  -3  -8  -13.50   19.20
  -9  -3  -8  -18.90   14.10
   9   3   8  -32.70   21.20
   9   3   8    9.90   25.90
   9   3   8   43.20   25.00
  -9  -3  -7  -14.70   15.00
  -9  -3  -7    3.30   20.20
  -9  -3  -7   22.10   27.80
   9   3   7   -5.10   22.90
   9   3   7   -7.70   20.70
   9   3   7  -28.30   23.70
  -9  -3  -6   55.39   20.10
  -9  -3  -6   38.60   21.90
  -9  -3  -6   14.90   26.20
   9   3   6   50.29   29.00
   9   3   6   64.99   24.40
  -9  -3  -5  103.59   29.40
  -9  -3  -5  110.89   24.10
  -9  -3  -5   96.69   20.50
   9   3   5  121.39   24.00
   9   3   5  111.29   28.80
   9   3   5  123.69   25.60
  -9  -3  -4  550.54   55.19
  -9  -3  -4  442.06   42.10
  -9  -3  -4  471.05   40.30
   9   3   4  421.76   41.60
   9   3   4  499.05   53.39
   9   3   4  441.36   45.50
  -9  -3  -3  219.58   25.80
  -9  -3  -3  216.48   35.70
  -9  -3  -3  188.28   24.40
   9   3   3  165.48   29.00
   9   3   3  137.69   24.00
   9   3   3  219.98   25.10
  -9  -3  -2 1767.12  110.99
  -9  -3  -2 1806.62  121.59
  -9  -3  -2 1766.92  113.19
   9   3   2 1627.04  111.19
   9   3   2 1790.62  120.79
   9   3   2 1646.54  113.59
  -9  -3  -1  717.33   53.19
  -9  -3  -1  689.23   62.49
  -9  -3  -1  734.93   50.09
   9   3   1  730.33   53.89
   9   3   1  690.63   50.99
   9   3   1  791.02   62.09
  -9  -3   0  211.48   20.90
  -9  -3   0  184.18   29.60
  -9  -3   0  258.07   27.00
   9   3   0  262.27   32.20
   9   3   0  238.98   26.20
   9   3   0  212.58   22.20
  -9  -3   1   61.29   11.80
  -9  -3   1   34.60   18.20
  -9  -3   1   37.40   14.50
   9   3  -1   76.19   16.80
   9   3  -1  108.99   35.10
   9   3  -1   64.19   12.30
  -9  -3   2  213.98   22.50
  -9  -3   2  249.58   30.50
  -9  -3   2  268.87   28.20
   9   3  -2  234.38   22.90
   9   3  -2  249.48   27.90
   9   3  -2  282.77   29.00
  -9  -3   3  293.27   30.80
  -9  -3   3  309.27   27.20
  -9  -3   3  270.27   31.60
   9   3  -3  290.47   29.80
   9   3  -3  310.87   29.90
   9   3  -3  335.67   27.80
  -9  -3   4  169.78   20.10
  -9  -3   4  185.48   21.30
  -9  -3   4  164.58   22.90
  -9  -3   4  168.88   23.30
   9   3  -4  132.79   21.10
   9   3  -4  204.68   21.20
  -9  -3   5  236.28   27.00
  -9  -3   5  267.67   27.90
  -9  -3   5  261.27   26.10
  -9  -3   5  247.18   29.30
   9   3  -5  261.37   24.60
   9   3  -5  252.37   29.40
  -9  -3   6  365.26   31.60
  -9  -3   6  396.96   32.90
  -9  -3   6  370.66   37.40
  -9  -3   6  348.97   37.00
  -9  -3   6  388.06   37.80
  -9  -3   7    6.80    8.10
  -9  -3   7   21.10   19.20
  -9  -3   7   19.00   11.80
  -9  -3   7   23.50   17.50
  -9  -3   7   11.70   18.40
  -9  -3   8   31.40   23.20
  -9  -3   8  110.99   19.50
  -9  -3   8   40.90   24.80
  -9  -3   8   52.99   19.40
  -9  -3   9    8.90   14.50
  -9  -3   9   38.00   20.50
  -9  -3   9   43.10   23.80
  -9  -3   9   28.40   23.90
  -9  -3  10   23.20   15.10
  -9  -3  10   20.60   19.10
  -9  -3  10   46.10   24.50
  -9  -3  10   25.50   26.70
  -9  -3  11   31.10   29.90
  -9  -3  11   64.99   18.20
  -9  -3  11   84.79   26.90
  -9  -3  12   65.09   23.90
  -9  -3  12   84.59   34.30
  -9  -3  13   29.30   22.00
  -9  -3  13   13.00   31.50
  -9  -3  14   10.50   21.20
  -9  -3  14   67.99   38.10
 -10  -4 -11   -2.50   21.80
 -10  -4 -11   -2.00   20.20
  10   4  11   33.70   29.00
 -10  -4 -10   49.70   22.70
 -10  -4 -10   62.69   25.90
  10   4  10   55.39   28.60
 -10  -4  -9   34.60   28.30
 -10  -4  -9    4.80   17.50
  10   4   9   60.99   26.80
  10   4   9   20.20   23.90
 -10  -4  -8  280.77   44.60
 -10  -4  -8  233.28   36.80
 -10  -4  -8  241.58   33.00
  10   4   8  312.97   43.00
  10   4   8  287.07   46.20
 -10  -4  -7  128.99   25.30
 -10  -4  -7   97.19   25.50
 -10  -4  -7   85.89   32.10
  10   4   7  110.79   29.20
  10   4   7  124.99   29.50
 -10  -4  -6   42.10   45.20
 -10  -4  -6   32.30   19.70
 -10  -4  -6   15.70   20.00
  10   4   6   23.30   21.70
  10   4   6   34.90   23.70
  10   4   6   43.70   28.50
 -10  -4  -5   -7.00   15.10
 -10  -4  -5   23.70   27.30
 -10  -4  -5   13.60   18.80
  10   4   5   21.80   24.30
  10   4   5   -8.20   20.20
  10   4   5   34.10   20.00
 -10  -4  -4  477.85   53.69
 -10  -4  -4  483.45   42.80
 -10  -4  -4  494.45   42.70
  10   4   4  428.46   50.99
  10   4   4  559.74   56.29
  10   4   4  457.55   44.70
 -10  -4  -3   28.50   16.70
 -10  -4  -3    5.70   14.30
 -10  -4  -3   -2.20   22.90
  10   4   3   37.40   19.00
  10   4   3  -31.80   41.20
  10   4   3    1.90   15.90
 -10  -4  -2  -31.40   22.00
 -10  -4  -2    1.70   14.20
 -10  -4  -2   -9.30   12.20
  10   4   2   -8.20   18.80
  10   4   2    9.40   17.60
  10   4   2  -13.20   13.80
 -10  -4  -1    0.50   22.10
 -10  -4  -1   -6.30   10.80
 -10  -4  -1   18.80   16.40
  10   4   1  -22.00   16.70
  10   4   1   -2.10   15.80
  10   4   1  -13.80   12.90
 -10  -4   0   27.80   10.90
 -10  -4   0   24.40   14.90
 -10  -4   0   21.60   23.00
  10   4   0   12.00   15.10
  10   4   0   49.60   12.70
  10   4   0    4.80   18.50
 -10  -4   1  529.95   49.99
 -10  -4   1  491.65   35.70
 -10  -4   1  489.25   41.90
  10   4  -1  499.25   42.30
  10   4  -1  489.85   36.50
 -10  -4   2  735.23   53.69
 -10  -4   2  648.14   59.09
 -10  -4   2  636.24   45.80
  10   4  -2  701.63   53.29
  10   4  -2  662.93   46.50
  10   4  -2  679.93   55.19
 -10  -4   3  161.18   22.60
 -10  -4   3  135.19   25.30
 -10  -4   3  163.18   18.50
  10   4  -3  172.48   24.70
  10   4  -3  133.29   22.30
  10   4  -3  128.39   18.30
 -10  -4   4  253.17   28.40
 -10  -4   4  249.68   26.50
 -10  -4   4  245.98   29.30
 -10  -4   4  230.78   25.00
  10   4  -4  234.88   25.80
  10   4  -4  276.47   30.50
 -10  -4   5    2.60   14.70
 -10  -4   5   -9.80   15.40
 -10  -4   5   30.40   14.90
 -10  -4   5    7.20   14.40
  10   4  -5   23.00   11.70
  10   4  -5   22.40   16.50
 -10  -4   6  130.59   18.50
 -10  -4   6  126.59   23.60
 -10  -4   6  111.69   22.00
 -10  -4   6  142.69   21.40
  10   4  -6  129.79   14.70
  10   4  -6  143.09   23.60
 -10  -4   7   45.60   20.00
 -10  -4   7   17.50   18.00
 -10  -4   7   31.10   11.70
 -10  -4   7   21.70   14.80
 -10  -4   7    1.10   18.30
 -10  -4   8    9.90   14.40
 -10  -4   8   40.40   22.20
 -10  -4   8  -17.20   19.20
 -10  -4   8    9.40   16.30
 -10  -4   9  169.68   30.30
 -10  -4   9  157.48   28.00
 -10  -4   9  139.09   30.60
 -10  -4   9  175.68   23.80
 -10  -4  10  237.88   36.00
 -10  -4  10  262.07   40.30
 -10  -4  10  163.18   29.20
 -10  -4  10  337.67   32.60
 -10  -4  11  111.39   34.00
 -10  -4  11  101.39   26.00
 -10  -4  11  137.69   31.00
 -10  -4  12   41.30   22.80
 -10  -4  12   21.70   31.00
 -10  -4  13  -18.10   20.00
 -10  -4  13   -7.30   31.30
 -11  -5 -11   51.49   26.80
 -11  -5 -11  101.79   42.80
  11   5  11   27.90   33.10
 -11  -5 -10   15.10   21.30
 -11  -5 -10   18.60   23.60
  11   5  10  -11.30   30.60
 -11  -5  -9   51.19   19.70
 -11  -5  -9   73.09   25.70
 -11  -5  -9   51.89   31.10
  11   5   9   -0.20   32.50
  11   5   9   81.59   29.70
 -11  -5  -8   65.39   25.40
 -11  -5  -8   86.49   37.20
 -11  -5  -8   53.39   19.20
  11   5   8   26.80   30.50
 -11  -5  -7   34.70   18.30
 -11  -5  -7   82.39   24.50
 -11  -5  -7   47.30   31.00
  11   5   7   39.10   46.60
  11   5   7   80.19   25.10
 -11  -5  -6    7.30   18.20
 -11  -5  -6   13.00   43.30
 -11  -5  -6   -2.90   16.30
  11   5   6   -5.40   45.00
  11   5   6    2.80   19.30
 -11  -5  -5   19.50   18.40
 -11  -5  -5   45.70   19.80
 -11  -5  -5    7.00   28.60
  11   5   5   11.40   26.60
  11   5   5   -6.40   17.90
  11   5   5   -7.40   21.30
 -11  -5  -4  -20.80   27.10
 -11  -5  -4   -4.10   17.20
 -11  -5  -4   27.40   18.90
  11   5   4   15.50   18.90
  11   5   4  -15.00   21.40
  11   5   4   16.30   18.00
 -11  -5  -3  399.86   38.20
 -11  -5  -3  383.86   37.10
 -11  -5  -3  419.16   51.79
  11   5   3  420.26   41.60
  11   5   3  326.07   43.60
  11   5   3  336.07   36.90
 -11  -5  -2  293.37   42.50
 -11  -5  -2  218.38   29.00
 -11  -5  -2  257.57   28.50
  11   5   2  226.68   33.70
  11   5   2  295.27   28.70
  11   5   2  259.97   39.00
 -11  -5  -1  300.87   32.60
 -11  -5  -1  286.77   27.20
 -11  -5  -1  325.67   44.60
  11   5   1  298.37   33.90
  11   5   1  217.88   34.40
  11   5   1  309.67   29.00
 -11  -5   0  176.48   25.90
 -11  -5   0  229.08   36.60
 -11  -5   0  193.18   19.80
  11   5   0  187.08   20.00
  11   5   0  163.58   26.20
  11   5   0  215.98   32.70
 -11  -5   1   54.99   20.60
 -11  -5   1   46.80   24.20
  11   5  -1   46.40   36.40
  11   5  -1   81.69   21.30
  11   5  -1   46.60   12.20
 -11  -5   2   11.20    9.90
 -11  -5   2   69.19   20.70
 -11  -5   2    8.60   21.80
[truncated: 4,152,228 more chars]
